# Supplementary material for: Meta-analysis of gene expression in relapsed childhood B-acute lymphoblastic leukemia
Source: BMC Cancer. 2017 Feb 10;17:120. doi: 10.1186/s12885-017-3103-1 (PMC5301337; doi:10.1186/s12885-017-3103-1)
Supplement: Additional file 1: Table S1. — List of significantly differentially expressed probes identified in GSE3910, GSE18497, and GSE28460 analyzed by limma approach. Table S2. List of significantly differentially expressed probes identified in the meta-analysis of three microarray datasets (GSE3910, GSE18497, GSE28460) using RankProd approach. Table S3. Gene set enrichment analysis for the significant upregulated and downregulated genes analzyed by DAVID. (XLSX 248 kb) [file 12885_2017_3103_MOESM1_ESM.xlsx]

## Sheet: Table S1
Table S1: List of significantly differenially expressed probes identified in GSE3910, GSE18497, and GSE28460 analyzed by limma approach.
Probset	Gene	logFC	AveExpr	t	p-value	adj.P.Val	B
GSE3910
203936_s_at	MMP9	1.02849	5.87638	4.09653	0.00012012	0.216336	0.769045
202018_s_at	LTF	1.33106	5.75429	3.92525	0.000214346	0.216336	0.312573
202917_s_at	S100A8	1.45903	6.91798	2.69994	0.00886116	0.480422	-2.58858
209398_at	HIST1H1C	-1.06943	7.36668	-3.90174	0.000231852	0.216336	0.250725
210448_s_at	P2RX5	-1.21483	8.23715	-3.20382	0.00211461	0.375693	-1.4825
215078_at	SOD2	-1.00043	4.80229	-2.94259	0.00452808	0.433385	-2.07295
221841_s_at	KLF4	-1.24332	8.08811	-2.72045	0.00838386	0.47103	-2.54628
219737_s_at	PCDH9	-1.19852	7.48409	-2.70708	0.00869229	0.477895	-2.57389
GSE18497
234250_at	FLJ20410	1.52271	5.76598	2.67921	0.00974434	0.990712	-3.14183
GSE28460
223136_at		1.19867	6.20816	4.58998	1.31624e-05	0.0624258	2.78338
201059_at	CTTN	1.09626	6.64067	4.5255	1.69525e-05	0.0624258	2.57031
202435_s_at	CYP1B1	1.00265	5.78704	4.43335	2.42506e-05	0.0690721	2.26905
203400_s_at	TF	1.02163	5.50946	4.41771	2.57588e-05	0.0690721	2.2183
203868_s_at	VCAM1	1.02604	5.3473	4.30948	3.89737e-05	0.0761032	1.87019
207269_at	DEFA4	1.19745	6.35058	4.28096	4.3422e-05	0.0791669	1.7794
202437_s_at	CYP1B1	1.24027	4.49322	4.12434	7.80134e-05	0.088392	1.28773
202018_s_at	LTF	1.27734	7.01758	4.06816	9.59443e-05	0.0936742	1.11435
205033_s_at	DEFA1	1.07794	7.11566	3.91199	0.000168958	0.10868	0.64086
209687_at	CXCL12	1.14293	5.51919	3.85349	0.000208104	0.113781	0.466802
213975_s_at	LYZ	1.22672	9.10294	3.72856	0.00032257	0.139972	0.101342
201839_s_at	EPCAM	1.0575	5.28511	3.71302	0.000340426	0.141006	0.0564779
230690_at	TUBB1	1.03086	5.48191	3.68972	0.000368954	0.145312	-0.0105038
209160_at	AKR1C3	1.0513	7.25945	3.32811	0.0012327	0.218852	-1.00993
221731_x_at	VCAN	1.04309	7.49912	3.23703	0.00164862	0.242308	-1.24923
206515_at	CYP4F3	1.02184	5.68357	3.22092	0.00173458	0.245009	-1.29099
204620_s_at	VCAN	1.02836	7.25022	3.21254	0.00178098	0.245009	-1.31267
203949_at	MPO	1.02709	8.10974	2.95345	0.00393436	0.301196	-1.96036
209369_at	ANXA3	1.04879	6.14158	2.88106	0.00486974	0.316918	-2.13343
211657_at	CEACAM6	1.04383	7.51353	2.83592	0.00555207	0.327665	-2.23953
204971_at	CSTA	1.08329	6.97704	2.82533	0.00572443	0.331077	-2.26423
201427_s_at	SEPP1	1.2136	6.95237	2.80932	0.00599417	0.335501	-2.30141
202917_s_at	S100A8	1.00903	9.35441	2.69979	0.00817442	0.375577	-2.55105
243968_x_at	FCRL1	-1.09831	6.57879	-2.83325	0.00559513	0.327882	-2.24577
Upregulated probes: LogFC > 1, p-value < 0.01
Downregulated probes: LogFC < -1; p-value < 0.01

## Sheet: Table S2
Table S2: List of significantly differentially expressed probes identified in the meta-analysis of three microarray datasets (GSE3910, GSE18497, GSE28460) using RankProd approach.
Upregulated Probes (pfp<0.01, FC>1)									Downregulated probes (pfp<0.01; FC<1)
probe	gene	gene.index	RP/Rsum	FC:(class1/class2)	pfp	P.value			probe	gene	gene.index	RP/Rsum	FC:(class1/class2)	pfp	P.value
202917_s_at	S100A8	2446	968.799	1.8713	0	0			209480_at	HLA-DQB1	8973	1203.76	0.8503	0	0
203949_at	MPO	3476	1020.24	2.0051	0	0			219737_s_at	PCDH9	19101	1223.01	0.5924	0	0
201427_s_at	SEPP1	955	1068.9	1.6536	0	0			210432_s_at	SCN3A	9910	1260.83	0.6362	0	0
213975_s_at	LYZ	13354	1096.6	1.6129	0	0			203038_at	PTPRK	2567	1332.55	0.8517	0	0
205000_at	DDX3Y	4527	1178.76	1.1483	0	0			206637_at	P2RY14	6163	1448.01	0.7417	0	0
204971_at	CSTA	4498	1314.61	1.757	0	0			204897_at	PTGER4	4424	1464.77	0.6231	0	0
209160_at	AKR1C3	8654	1326.18	1.6693	0	0			221728_x_at	XIST	21088	1489.76	0.9313	0	0
209170_s_at	GPM6B	8664	1349.36	1.3387	0	0			212592_at	IGJ	11977	1563.13	0.7981	0	0
204409_s_at	EIF1AY	3936	1366.71	1.2661	0	0			221841_s_at	KLF4	21201	1567.73	0.6573	0	0
201291_s_at	TOP2A	819	1457.04	1.8054	0	0			203910_at	ARHGAP29	3437	1579.3	0.8594	0	0
204304_s_at	PROM1	3831	1541.32	1.1579	0	0			206864_s_at	HRK	6390	1579.32	0.6284	0	0
201669_s_at	MARCKS	1197	1626.45	1.4776	0	0			210448_s_at	P2RX5	9926	1583.1	0.6183	0	0
202018_s_at	LTF	1546	1638.16	1.6698	0	0			214218_s_at	XIST	13597	1594.6	0.9554	0	0
211657_at	CEACAM6	11061	1721.07	1.3632	0	0			201005_at	CD9	533	1605.68	0.7092	0	0
212077_at	CALD1	11463	1765.87	1.5944	0	0			210517_s_at	AKAP12	9987	1610.33	0.8163	0	0
221731_x_at	VCAN	21091	1777.7	1.3855	0	0			205081_at	CRIP1	4608	1732.94	0.605	0	0
214039_s_at	LAPTM4B	13418	1832.83	1.1776	0	0			204439_at	IFI44L	3966	1739.53	0.7068	0	0
204620_s_at	VCAN	4147	1852.03	1.434	0	0			205289_at	BMP2	4816	1747.96	0.7267	0	0
200665_s_at	SPARC	193	1867.47	1.4726	0	0			216834_at	RGS1	16204	1779.83	0.7404	0	0
209687_at	CXCL12	9175	1870.7	1.7029	0	0			220359_s_at	ARPP21	19723	1790.76	0.8784	0	0
205844_at	VNN1	5371	1873.64	1.4454	0	0			211596_s_at	LRIG1	11001	1805.41	0.6656	0	0
39729_at	PRDX2	21939	1881.23	1.464	0	0			213880_at	LGR5	13260	1938.28	0.8283	0	0
209728_at	HLA-DRB4	9216	1900.19	1.0112	0	0			205290_s_at	BMP2	4817	1952.78	0.7941	0	0
211709_s_at	CLEC11A	11110	1902.53	1.4344	0	0			202668_at	EFNB2	2196	1983.53	0.7785	0	0
203764_at	DLGAP5	3291	1903.82	1.6259	0	0			212094_at	PEG10	11480	2016.58	0.7921	0	0
203948_s_at	MPO	3475	1911.29	1.7455	0	0			210993_s_at	SMAD1	10440	2019.5	0.82	0	0
202860_at	DENND4B	2388	1929.39	1.2698	0	0			203939_at	NT5E	3466	2021.76	0.7189	0	0
201909_at	RPS4Y1	1437	1942.82	1.0745	0	0			212956_at	TBC1D9	12339	2030.75	0.8172	0	0
208146_s_at	CPVL	7654	1971.77	1.4086	0	0			206940_s_at	POU4F1	6466	2030.94	0.9083	0	0
209301_at	CA2	8795	1986.56	1.3396	0	0			204642_at	S1PR1	4169	2035.66	0.6312	0	0
213524_s_at	G0S2	12905	2012.99	1.4813	0	0			213558_at	PCLO	12939	2085.74	0.9242	0	0
209369_at	ANXA3	8862	2066.93	1.5744	0	0			212158_at	SDC2	11544	2097.95	0.8531	0	0
209116_x_at	HBB	8610	2075.67	1.4254	0	0			218625_at	NRN1	17990	2153.56	0.9216	0	0
209524_at	HDGFRP3	9017	2082.47	1.1811	0	0			201811_x_at	SH3BP5	1339	2168.91	0.7288	0	0
209555_s_at	CD36	9047	2097.72	1.4023	0	0			201976_s_at	MYO10	1504	2175.39	0.9297	0	0
204146_at	RAD51AP1	3673	2118.86	1.5974	0	0			205548_s_at	BTG3	5075	2176.82	0.8051	0	0
206834_at	HBD	6360	2126.28	1.2458	0	0			219312_s_at	ZBTB10	18676	2179.8	0.6809	0	0
205950_s_at	CA1	5477	2186.93	1.2461	0	0			212154_at	SDC2	11540	2189.2	0.8304	0	0
205863_at	S100A12	5390	2212.82	1.4585	0	0			204396_s_at	GRK5	3923	2197.03	0.8193	0	0
220330_s_at	SAMSN1	19694	2217.52	1.2758	0	0			219777_at	GIMAP6	19141	2208.69	0.7948	0	0
201163_s_at	IGFBP7	691	2224.7	1.1512	0	0			209101_at	CTGF	8595	2222.45	0.7183	0	0
203213_at	CDK1	2741	2297.49	1.4925	0	0			212977_at	ACKR3	12360	2247.88	0.8064	0	0
210664_s_at	TFPI	10129	2302.55	1.1601	0	0			44790_s_at	KIAA0226L	22010	2301.92	0.7315	0	0
204466_s_at	SNCA	3993	2331.09	1.3463	0	0			202988_s_at	RGS1	2517	2307.47	0.7081	0	0
219148_at	PBK	18512	2333.19	1.3824	0	0			209210_s_at	FERMT2	8704	2307.49	0.8973	0	0
203973_s_at	CEBPD	3500	2372.01	1.2362	0	0			213134_x_at	BTG3	12517	2335.9	0.7839	0	0
211696_x_at	HBB	11097	2372.98	1.3827	0	0			215894_at	PTGDR	15267	2348.06	0.79	0	0
201890_at	RRM2	1418	2373.22	1.4741	0	0			219753_at	STAG3	19117	2352.6	0.7566	0	0
214146_s_at	PPBP	13525	2384.32	1.4753	0	0			213317_at	CLIC5	12698	2358.12	0.9338	0	0
217764_s_at	RAB31	17129	2394.68	1.3463	0	0			203595_s_at	IFIT5	3122	2380.77	0.671	0	0
217975_at	WBP5	17340	2397.38	1.2576	0	0			206700_s_at	KDM5D	6226	2400.47	0.99	0	0
219918_s_at	ASPM	19282	2433.55	1.6017	0	0			210279_at	GPR18	9759	2408.9	0.7283	0	0
204444_at	KIF11	3971	2443.6	1.5237	0	0			219738_s_at	PCDH9	19102	2410.76	0.7148	0	0
212775_at	OBSL1	12160	2445.58	1.5731	0	0			213228_at	PDE8B	12610	2421.67	0.7254	0	0
207269_at	DEFA4	6794	2447.8	1.4932	0	0			205239_at	AREG	4766	2459.96	0.9366	0	0
207165_at	HMMR	6691	2462.76	1.4263	0	0			203290_at	HLA-DQA1	2817	2465.18	0.9049	0	0
217232_x_at	HBB	16599	2474.86	1.3352	0	0			216027_at	TMX4	15399	2472.4	0.7657	0	0
206515_at	CYP4F3	6041	2488.31	1.4716	0	0			218899_s_at	BAALC	18263	2475.64	0.9105	0	0
218542_at	CEP55	17907	2494.39	1.3964	0	0			203434_s_at	MME	2961	2479.66	0.8206	0	0
201292_at	TOP2A	820	2503.31	1.4141	0	0			219049_at	CSGALNACT1	18413	2481.02	0.743	0	0
219306_at	KIF15	18670	2513.62	1.5182	0	0			212558_at	SPRY1	11943	2483.29	0.7607	0	0
202871_at	TRAF4	2399	2514.15	1.5504	0	0			204446_s_at	ALOX5	3973	2486.05	0.7541	0	0
210665_at	TFPI	10130	2520.47	1.0842	0	0			221234_s_at	BACH2	20597	2498.99	0.8182	0	0
201842_s_at	EFEMP1	1370	2527.68	1.3629	0	0			202933_s_at	YES1	2462	2501.93	0.9308	0	0
203680_at	PRKAR2B	3207	2579.11	1.2951	0	0			215071_s_at	HIST1H2AC	14445	2504.11	0.6655	0	0
213258_at	TFPI	12639	2586.22	1.3206	0	0			204790_at	SMAD7	4317	2514.25	0.7658	0	0
206660_at	IGLL1	6186	2587.76	1.1502	0	0			205933_at	SETBP1	5460	2519.64	0.7411	0	0
204410_at	EIF1AY	3937	2587.78	1.072	0	0			204115_at	GNG11	3642	2528.22	0.9548	0	0
206698_at	XK	6224	2594.19	1.3306	0	0			203355_s_at	PSD3	2882	2546.24	0.7936	0	0
221766_s_at	FAM46A	21126	2597.65	1.2774	0	0			201810_s_at	SH3BP5	1338	2589.53	0.8132	0	0
219837_s_at	CYTL1	19201	2601.9	1.1047	0	0			222150_s_at	GSAP	21510	2594.44	0.7356	0	0
212501_at	CEBPB	11886	2602.42	1.2287	0	0			217418_x_at	MS4A1	16783	2611.88	0.8175	0	0
209773_s_at	RRM2	9261	2609.99	1.3409	0	0			205488_at	GZMA	5015	2619.33	0.764	0	0
211368_s_at	CASP1	10784	2613.61	1.3002	0	0			203431_s_at	ARHGAP32	2958	2635.71	0.9121	0	0
202705_at	CCNB2	2233	2614.41	1.5367	0	0			215918_s_at	SPTBN1	15291	2647.98	0.7585	0	0
201876_at	PON2	1404	2618.12	1.1156	0	0			200782_at	ANXA5	310	2663.15	0.9765	0	0
214043_at	PTPRD	13422	2621.01	1.3276	0	0			203611_at	TERF2	3138	2663.78	0.7578	0	0
206145_at	RHAG	5671	2623.59	1.2951	0	0			209392_at	ENPP2	8885	2683.33	0.8635	0	0
203400_s_at	TF	2927	2626.14	1.4679	0	0			203037_s_at	MTSS1	2566	2688.24	0.7567	0	0
205001_s_at	DDX3Y	4528	2643.44	1.1069	0	0			213142_x_at	GSAP	12525	2701.86	0.7376	0	0
206632_s_at	APOBEC3B	6158	2648.96	1.3449	0	0			204913_s_at	SOX11	4440	2703.49	0.8737	0	0
222154_s_at	SPATS2L	21514	2664.84	1.08	0	0			207426_s_at	TNFSF4	6948	2737.78	0.9385	0	0
209167_at	GPM6B	8661	2666.05	1.1655	0	0			203543_s_at	KLF9	3070	2744.25	0.9452	0	0
221748_s_at	TNS1	21108	2667.33	1.2034	0	0			206591_at	RAG1	6117	2754.31	0.9115	0	0
204822_at	TTK	4349	2683.88	1.5071	0	0			219073_s_at	OSBPL10	18437	2756.95	0.779	0	0
218656_s_at	LHFP	18020	2689.68	1.2692	0	0			222108_at	AMIGO2	21468	2774.34	0.8503	0	0
208079_s_at	AURKA	7588	2702.34	1.4685	0	0			203435_s_at	MME	2962	2776.07	0.8153	0	0
201013_s_at	PAICS	541	2733.95	1.356	0	0			208650_s_at	CD24	8147	2780.04	0.8137	0	0
202095_s_at	BIRC5	1623	2754.73	1.5509	0	0			209398_at	HIST1H1C	8891	2780.87	0.7084	0	0
206001_at	NPY	5528	2765.25	1.0839	0	0			210356_x_at	MS4A1	9834	2788.41	0.83	0	0
218663_at	NCAPG	18027	2777.62	1.4509	0	0			219759_at	ERAP2	19123	2793.51	0.8047	0	0
208029_s_at	LAPTM4B	7538	2778.14	1.2038	0	0			203820_s_at	IGF2BP3	3347	2806.52	0.9312	0	0
200878_at	EPAS1	406	2797.18	1.227	0	0			213056_at	FRMD4B	12439	2815.65	0.731	0	0
217762_s_at	RAB31	17127	2800.36	1.2783	0	0			208651_x_at	CD24	8148	2822.44	0.8031	0	0
203755_at	BUB1B	3282	2804.48	1.5317	0	0			212614_at	ARID5B	11999	2831.92	0.8162	0	0
212230_at	PPAP2B	11616	2808.04	1.2008	0	0			204457_s_at	GAS1	3984	2852.46	0.8086	0	0
214063_s_at	TF	13442	2814.45	1.4068	0	0			213358_at	MTCL1	12739	2854.69	0.9587	0	0
206488_s_at	CD36	6014	2820.59	1.3452	0	0			266_s_at	CD24	21745	2873.79	0.812	0	0
203666_at	CXCL12	3193	2828.05	1.4425	0	0			205419_at	GPR183	4946	2878.93	0.7326	0	0
217963_s_at	NGFRAP1	17328	2832.27	1.2444	0	0			205220_at	HCAR3	4747	2882.44	0.8696	0	0
214710_s_at	CCNB1	14086	2837.02	1.4576	0	0			203987_at	FZD6	3514	2903.52	0.9348	0	0
209815_at	PTCH1	9301	2839.41	1.14	0	0			203305_at	F13A1	2832	2906.08	0.8309	0	0
203757_s_at	CEACAM6	3284	2842.39	1.174	0	0			202932_at	YES1	2461	2922.74	0.9862	0	0
218662_s_at	NCAPG	18026	2848.75	1.4453	0	0			214814_at	YTHDC1	14189	2928.7	0.7846	0	0
219493_at	SHCBP1	18857	2859.81	1.4731	0	0			205259_at	NR3C2	4786	2931.04	0.8275	0	0
212281_s_at	TMEM97	11667	2870.11	1.4687	0	0			203372_s_at	SOCS2	2899	2937.09	0.8086	0	0
209642_at	BUB1	9131	2873.22	1.413	0	0			212587_s_at	PTPRC	11972	2938.64	0.7546	0	0
218718_at	PDGFC	18082	2877.78	1.2561	0	0			203139_at	DAPK1	2667	2946.06	0.8419	0	0
206102_at	GINS1	5628	2896.01	1.3394	0	0			207826_s_at	ID3	7345	2946.39	0.8529	0	0
201059_at	CTTN	587	2897.13	1.2417	0	0			209829_at	FAM65B	9315	2952.78	0.7184	0	0
205945_at	IL6R	5472	2909.11	1.2297	0	0			213994_s_at	SPON1	13373	2961.09	0.9713	0	0
206177_s_at	ARG1	5703	2910.69	1.3546	0	0			221942_s_at	GUCY1A3	21302	2966.86	0.7564	0	0
203362_s_at	MAD2L1	2889	2911.79	1.38	0	0			212192_at	KCTD12	11578	2967.14	0.8834	0	0
208636_at	ACTN1	8133	2914	1.2995	0	0			39318_at	TCL1A	21931	2967.77	0.9035	0	0
219990_at	E2F8	19354	2914.08	1.338	0	0			218696_at	EIF2AK3	18060	2968.17	0.8404	0	0
217967_s_at	FAM129A	17332	2921.63	1.1318	0	0			212503_s_at	DIP2C	11888	2975.33	0.8936	0	0
203126_at	IMPA2	2654	2937.82	1.2484	0	0			205590_at	RASGRP1	5117	2982.72	0.752	0	0
211341_at	POU4F1	10759	2939.41	1.0315	0	0			206394_at	MYBPC2	5920	3001.03	0.7774	0	0
213599_at	OIP5	12979	2940.31	1.4105	0	0			209288_s_at	CDC42EP3	8782	3004.61	0.8315	0	0
217901_at	DSG2	17266	2943.75	1.0996	0	0			209606_at	CYTIP	9096	3008.05	0.8019	0	0
221920_s_at	SLC25A37	21280	2945.42	1.2842	0	0			210450_at	IGHV5-78	9928	3008.52	0.7726	0	0
202437_s_at	CYP1B1	1965	2955.4	1.3623	0	0			218613_at	PSD3	17978	3018.31	0.8309	0	0
218469_at	GREM1	17834	2966.91	1.0552	0	0			211597_s_at	HOPX	11002	3020.93	0.9304	0	0
203560_at	GGH	3087	2979.58	1.4481	0	0			221933_at	NLGN4X	21293	3035.44	0.9304	0	0
203765_at	GCA	3292	2983.3	1.3899	0	0			37145_at	GNLY	21869	3055.83	0.8008	0	0
204141_at	TUBB2A	3668	3011.92	1.1415	0	0			219371_s_at	KLF2	18735	3059.22	0.7505	0	0
222077_s_at	RACGAP1	21437	3012.4	1.4466	0	0			213273_at	TENM4	12654	3061.32	0.8484	0	0
203936_s_at	MMP9	3463	3014.07	1.4427	0	0			212771_at	FAM171A1	12156	3063.14	0.9158	0	0
204959_at	MNDA	4486	3016.26	1.4105	0	0			202207_at	ARL4C	1735	3069.26	0.7695	0	0
203868_s_at	VCAM1	3395	3020.74	1.3849	0	0			210146_x_at	LILRB2	9630	3070.41	0.7332	0	0
209526_s_at	HDGFRP3	9019	3022.98	1.1174	0	0			201324_at	EMP1	852	3072.9	0.9089	0	0
205673_s_at	ASB9	5200	3025.68	1.2845	0	0			209357_at	CITED2	8850	3079.09	0.7273	0	0
201563_at	SORD	1091	3038.04	1.2888	0	0			208370_s_at	RCAN1	7871	3087.67	0.9106	0	0
202435_s_at	CYP1B1	1963	3042.58	1.3766	0	0			218948_at	QRSL1	18312	3094.22	0.804	0	0
208949_s_at	LGALS3	8444	3045.25	1.2273	0	0			208891_at	DUSP6	8386	3112.95	0.783	0	0
218486_at	KLF11	17851	3052.19	1.1067	0	0			220059_at	STAP1	19423	3116.79	0.85	0	0
216693_x_at	HDGFRP3	16063	3058.27	1.1511	0	0			214453_s_at	IFI44	13832	3119.45	0.7993	0	0
206067_s_at	WT1	5593	3060.38	1.2533	0	0			202643_s_at	TNFAIP3	2171	3125.66	0.8246	0	0
221627_at	TRIM10	20989	3071.28	1.2564	0	0			204698_at	ISG20	4225	3141.75	0.8005	0	0
206157_at	PTX3	5683	3073.38	1.3296	0	0			201518_at	CBX1	1046	3143.28	0.9428	0	0
205653_at	CTSG	5180	3087.25	1.3729	0	0			221054_s_at	TCL6	20418	3148.74	0.7517	0	0
218729_at	LXN	18093	3099.69	1.2515	0	0			203913_s_at	HPGD	3440	3157.46	0.9018	0	0
205229_s_at	COCH	4756	3104.36	1.2371	0	0			209911_x_at	HIST1H2BD	9397	3164.86	0.735	0	0
204688_at	SGCE	4215	3105.5	1.0584	0	0			221760_at	MAN1A1	21120	3168.66	0.8598	0	0
222039_at	KIF18B	21399	3106.72	1.4592	0	0			207339_s_at	LTB	6863	3173.58	0.8775	0	0
203535_at	S100A9	3062	3115.78	1.3416	0	0			214581_x_at	TNFRSF21	13959	3186.02	0.9773	0	0
204521_at	FAM216A	4048	3128.54	1.2339	0	0			206413_s_at	TCL1B	5939	3189.51	0.9178	0	0
209585_s_at	MINPP1	9075	3130.51	1.1437	0	0			214156_at	MYRIP	13535	3192.52	0.9686	0	0
209774_x_at	CXCL2	9262	3132.75	1.2467	0	0			204430_s_at	SLC2A5	3957	3197.95	0.9623	0	0
209318_x_at	PLAGL1	8812	3139	1.368	0	0			201739_at	SGK1	1267	3198.17	0.799	0	0
221589_s_at	ALDH6A1	20951	3142.03	1.2037	0	0			209191_at	TUBB6	8685	3204.93	0.9147	0	0
203860_at	PCCA	3387	3147.14	1.1562	0	0			216248_s_at	NR4A2	15620	3213.28	0.9882	0	0
210746_s_at	EPB42	10207	3150.76	1.1599	0	0			207039_at	CDKN2A	6565	3216.21	0.9842	0	0
209891_at	SPC25	9377	3154.78	1.3034	0	0			202086_at	MX1	1614	3217.76	0.8037	0	0
218319_at	PELI1	17684	3159.27	1.1108	0	0			216379_x_at	CD24	15750	3221.83	0.8313	0	0
205592_at	SLC4A1	5119	3162.84	1.2461	0	0			211675_s_at	MDFIC	11077	3223.69	0.8398	0	0
214370_at	S100A8	13749	3167.54	1.3831	0	0			60084_at	CYLD	22142	3226.51	0.8576	0	0
213222_at	PLCB1	12604	3168.01	1.1074	0	0			203153_at	IFIT1	2681	3227.94	0.8195	0	0
201012_at	ANXA1	540	3186.22	1.1271	0	0			212588_at	PTPRC	11973	3229.4	0.7906	0	0
201963_at	ACSL1	1491	3189.08	1.0848	0	0			205603_s_at	DIAPH2	5130	3232.24	0.948	0	0
220712_at	C8orf60	20076	3189.82	1.2746	0	0			218723_s_at	RGCC	18087	3232.98	0.7741	0	0
210986_s_at	TPM1	10433	3191.07	1.2554	0	0			209201_x_at	CXCR4	8695	3239.57	0.7431	0	0
209709_s_at	HMMR	9197	3191.48	1.3597	0	0			222142_at	CYLD	21502	3242.95	0.8707	0	0
202732_at	PKIG	2260	3202.35	1.0894	0	0			204334_at	KLF7	3861	3245.14	0.7578	0	0
210254_at	MS4A3	9734	3210.51	1.2312	0	0			208892_s_at	DUSP6	8387	3245.81	0.7674	0	0
208782_at	FSTL1	8277	3213.51	1.3783	0	0			206707_x_at	FAM65B	6233	3264.36	0.7772	0	0
218559_s_at	MAFB	17924	3217.43	1.1051	0	0			218829_s_at	CHD7	18193	3269.88	0.8034	0	0
202901_x_at	CTSS	2430	3220.13	1.0862	0	0			220266_s_at	KLF4	19630	3272.26	0.7787	0	0
208982_at	PECAM1	8476	3220.68	1.2942	0	0			201849_at	BNIP3	1377	3273.46	0.8774	0	0
207030_s_at	CSRP2	6556	3223.92	1.1484	0	0			219471_at	KIAA0226L	18835	3274.24	0.8073	0	0
204641_at	NEK2	4168	3235.62	1.3945	0	0			212298_at	NRP1	11684	3303.85	0.9369	0	0
204127_at	RFC3	3654	3240.97	1.3865	0	0			209602_s_at	GATA3	9092	3308.17	0.9416	0	0
209714_s_at	CDKN3	9202	3250.68	1.3502	0	0			222101_s_at	DCHS1	21461	3308.81	0.9274	0	0
221521_s_at	GINS2	20884	3250.99	1.3591	0	0			205997_at	ADAM28	5524	3314.63	0.805	0	0
213385_at	CHN2	12766	3257.27	1.0042	0	0			212489_at	COL5A1	11874	3314.98	0.9544	0	0
212372_at	MYH10	11757	3265.99	1.2887	0	0			214157_at	GNAS	13536	3315.51	0.8927	0	0
203585_at	ZNF185	3112	3270.13	1.2494	0	0			212382_at	TCF4	11767	3319.8	0.8604	0	0
31874_at	GAS2L1	21755	3275.36	1.3092	0	0			214022_s_at	IFITM1	13401	3326.33	0.8765	0	0
205382_s_at	CFD	4909	3279.65	1.2158	0	0			203603_s_at	ZEB2	3130	3329.52	0.8229	0	0
204720_s_at	DNAJC6	4247	3288.4	1.2731	0	0			221030_s_at	ARHGAP24	20394	3339.25	0.8863	0	0
202766_s_at	FBN1	2294	3290.89	1.3756	0	0			211339_s_at	ITK	10757	3339.47	0.8246	0	0
202241_at	TRIB1	1769	3300.56	1.1367	0	0			204011_at	SPRY2	3538	3340.36	0.8874	0	0
218039_at	NUSAP1	17404	3305.55	1.376	0	0			219313_at	GRAMD1C	18677	3340.72	0.8026	0	0
204619_s_at	VCAN	4146	3305.9	1.2056	0	0			209760_at	KIAA0922	9248	3361.76	0.7917	0	0
201631_s_at	IER3	1159	3307.18	1.1275	0	0			219157_at	KLHL2	18521	3366.02	0.8335	0	0
201487_at	CTSC	1015	3308.49	1.2493	0	0			209995_s_at	TCL1A	9481	3368.67	0.9141	0	0
212473_s_at	MICAL2	11858	3312.05	1.1679	0	0			202068_s_at	LDLR	1596	3369.23	0.8502	0	0
206111_at	RNASE2	5637	3315.14	1.2776	0	0			215146_s_at	TTC28	14520	3369.25	0.983	0	0
207002_s_at	PLAGL1	6528	3315.53	1.3425	0	0			212827_at	IGHM	12212	3372.52	0.8305	0	0
202201_at	BLVRB	1729	3329.29	1.2433	0	0			209771_x_at	CD24	9259	3372.8	0.8274	0	0
201506_at	TGFBI	1034	3330.41	1.282	0	0			206674_at	FLT3	6200	3380.61	0.8407	0	0
219938_s_at	PSTPIP2	19302	3331.8	1.3298	0	0			221985_at	KLHL24	21345	3381.3	0.9272	0	0
201952_at	ALCAM	1480	3340.17	1.177	0	0			208092_s_at	FAM49A	7601	3385.42	0.8802	0	0
206761_at	CD96	6287	3362.24	1.0091	0	0			202478_at	TRIB2	2006	3391.36	0.789	0	0
207610_s_at	EMR2	7131	3365.49	1.0656	0	0			208622_s_at	EZR	8119	3395.5	0.8896	0	0
206715_at	TFEC	6241	3371.49	1.1446	0	0			33304_at	ISG20	21783	3410.82	0.8218	0	0
201599_at	OAT	1127	3380.73	1.2628	0	0			206631_at	PTGER2	6157	3420.01	0.8433	0	0
218087_s_at	SORBS1	17452	3388.55	1.3649	0	0			209286_at	CDC42EP3	8780	3425.61	0.9449	0	0
212526_at	SPG20	11911	3393.66	1.1765	0	0			202388_at	RGS2	1916	3429.41	0.9497	0	0
204162_at	NDC80	3689	3393.96	1.4452	0	0			219667_s_at	BANK1	19031	3430.66	0.7833	0	0
220230_s_at	CYB5R2	19594	3398.87	1.0555	0	0			211986_at	AHNAK	11373	3434.6	0.7552	0	0
202381_at	ADAM9	1909	3404.83	1.3345	0	0			212196_at	IL6ST	11582	3445.83	0.8493	0	0
36711_at	MAFF	21851	3405.57	1.0523	0	0			204622_x_at	NR4A2	4149	3449.34	0.9816	0	0
204709_s_at	KIF23	4236	3410.53	1.3671	0	0			204440_at	CD83	3967	3451.22	0.8527	0	0
221485_at	B4GALT5	20848	3412.73	1.3346	0	0			214745_at	PLCH1	14121	3452.85	0.8681	0	0
209930_s_at	NFE2	9416	3414.62	1.1999	0	0			212099_at	RHOB	11485	3456.72	0.7858	0	0
201839_s_at	EPCAM	1367	3414.67	1.267	0	0			218247_s_at	MEX3C	17612	3482.2	0.7945	0	0
204351_at	S100P	3878	3418.39	1.3731	0	0			215343_at	CCDC88C	14717	3484.01	0.8398	0	0
219859_at	CLEC4E	19223	3422.36	1.1507	0	0			208116_s_at	MAN1A1	7625	3489.67	0.899	0	0
203554_x_at	PTTG1	3081	3425.27	1.4236	0	0			203795_s_at	BCL7A	3322	3491.76	0.7732	0	0
204825_at	MELK	4352	3432.1	1.3635	0	0			203710_at	ITPR1	3237	3492.45	0.8498	0	0
215440_s_at	BEX4	14814	3433.77	1.0452	0	0			215152_at	MYB	14526	3493.6	0.8221	0	0
204849_at	TCFL5	4376	3435.06	1.078	0	0			201448_at	TIA1	976	3495.11	0.8658	0	0
202338_at	TK1	1866	3435.33	1.3791	0	0			218793_s_at	SCML1	18157	3496.52	0.9336	0	0
204319_s_at	RGS10	3846	3436.99	1.2625	0	0			216620_s_at	ARHGEF10	15990	3500.43	0.9919	0	0
202503_s_at	KIAA0101	2031	3442.62	1.4367	0	0			221986_s_at	KLHL24	21346	3500.73	0.9877	0	0
219648_at	MREG	19012	3443.16	1.1647	0	0			202724_s_at	FOXO1	2252	3506.9	0.8189	0	0
206298_at	ARHGAP22	5824	3464.69	1.2544	0	0			203695_s_at	DFNA5	3222	3517.8	0.9818	0	0
200999_s_at	CKAP4	527	3475.22	1.3089	0	0			209242_at	PEG3	8736	3522.64	0.9791	0	0
221031_s_at	APOLD1	20395	3475.88	1.2367	0	0			215117_at	RAG2	14491	3536.95	0.91	0	0
205237_at	FCN1	4764	3477.55	1.3099	0	0			201566_x_at	ID2	1094	3568.48	0.853	0	0
218468_s_at	GREM1	17833	3477.96	1.0892	0	0			209781_s_at	KHDRBS3	9269	3575.56	0.9325	0	0
205838_at	GYPA	5365	3500.03	1.1922	0	0			201534_s_at	UBL3	1062	3579.59	0.8309	0	0
209169_at	GPM6B	8663	3501.19	1.087	0	0			211919_s_at	CXCR4	11307	3580.21	0.763	0	0
202242_at	TSPAN7	1770	3503.12	1.1486	0	0			209185_s_at	IRS2	8679	3596.66	0.899	0	0
201425_at	ALDH2	953	3509.03	1.3292	0	0			201466_s_at	JUN	994	3600.71	0.8003	0	0
203542_s_at	KLF9	3069	3510.48	1.0142	0	0			213172_at	TTC9	12554	3612.37	0.8163	0	0
203116_s_at	FECH	2645	3510.61	1.3615	0	0			201170_s_at	BHLHE40	698	3613.01	0.8854	0	0
204646_at	DPYD	4173	3518.12	1.0344	0	0			209603_at	GATA3	9093	3615.56	0.8765	0	0
213007_at	FANCI	12390	3524.9	1.4035	0	0			209583_s_at	CD200	9073	3622.63	0.8638	0	0
210139_s_at	PMP22	9623	3534.02	1.2644	0	0			206478_at	KIAA0125	6004	3624.69	0.8451	0	0
201858_s_at	SRGN	1386	3537.28	1.22	0	0			220740_s_at	SLC12A6	20104	3627.51	0.8056	0	0
205110_s_at	FGF13	4637	3542.03	1.1874	0	0			203999_at	SYT1	3526	3629.42	0.9444	0	0
221210_s_at	NPL	20573	3543.96	1.2963	0	0			209436_at	SPON1	8929	3632.83	0.9298	0	0
203232_s_at	ATXN1	2760	3549.82	1.3274	0	0			202768_at	FOSB	2296	3639.09	0.8311	0	0
201897_s_at	CKS1B	1425	3550.5	1.4601	0	0			209651_at	TGFB1I1	9140	3639.81	0.9461	0	0
212330_at	TFDP1	11715	3554.66	1.073	0	0			219032_x_at	OPN3	18396	3640.97	0.8769	0	0
210559_s_at	CDK1	10027	3554.9	1.3304	0	0			203080_s_at	BAZ2B	2609	3640.99	0.7738	0	0
202976_s_at	RHOBTB3	2505	3560.01	1.1714	0	0			213233_s_at	KLHL9	12615	3647.36	0.8436	0	0
202746_at	ITM2A	2274	3562.44	1.0279	0	0			213537_at	HLA-DPA1	12918	3654.31	0.8705	0	0
219947_at	CLEC4A	19311	3566.11	1.0316	0	0			219467_at	GIN1	18831	3655.46	0.8416	0	0
210512_s_at	VEGFA	9982	3566.83	1.0928	0	0			218589_at	LPAR6	17954	3655.57	0.9202	0	0
202949_s_at	FHL2	2478	3577.22	1.3188	0	0			208763_s_at	TSC22D3	8258	3665.2	0.8086	0	0
202391_at	BASP1	1919	3579.93	1.016	0	0			203221_at	TLE1	2749	3673.21	0.834	0	0
204049_s_at	PHACTR2	3576	3586.28	1.2158	0	0			201689_s_at	TPD52	1217	3675.19	0.9467	0	0
214735_at	IPCEF1	14111	3586.68	1.0582	0	0			205987_at	CD1C	5514	3676.26	0.8401	0	0
204026_s_at	ZWINT	3553	3590.29	1.3556	0	0			204621_s_at	NR4A2	4148	3677.31	0.9702	0	0
208981_at	PECAM1	8475	3594.82	1.2327	0	0			206100_at	CPM	5626	3678.63	0.9203	0	0
203196_at	ABCC4	2724	3601.83	1.3156	0	0			212057_at	GSE1	11443	3681.61	0.8171	0	0
202532_s_at	DHFR	2060	3608.55	1.2717	0	0			209695_at	PTP4A3	9183	3683.27	0.8477	0	0
202990_at	PYGL	2519	3616	1.2808	0	0			209604_s_at	GATA3	9094	3683.88	0.927	0	0
202580_x_at	FOXM1	2108	3620.74	1.3583	0	0			206414_s_at	ASAP2	5940	3684.85	0.9941	0	0
217911_s_at	BAG3	17276	3622.43	1.1273	0	0			209835_x_at	CD44	9321	3686.11	0.8135	0	0
201334_s_at	ARHGEF12	862	3626.59	1.0636	0	0			213541_s_at	ERG	12922	3687.38	0.9538	0	0
218585_s_at	DTL	17950	3627.47	1.2613	0	0			206115_at	EGR3	5641	3692.17	0.8874	0	0
204438_at	MRC1	3965	3630.79	1.0151	0	0			204502_at	SAMHD1	4029	3696.47	0.7995	0	0
212023_s_at	MKI67	11409	3632.19	1.3373	0	0			209772_s_at	CD24	9260	3700.76	0.8295	0	0
211560_s_at	ALAS2	10965	3633.78	1.1958	0	0			221756_at	PIK3IP1	21116	3703.22	0.8116	0	0
203608_at	ALDH5A1	3135	3637.76	1.2582	0	0			218820_at	C14orf132	18184	3715.8	0.9258	0	0
203476_at	TPBG	3003	3641.33	1.1087	0	0			206082_at	HCP5	5608	3716.13	0.8341	0	0
218355_at	KIF4A	17720	3643.65	1.3894	0	0			205495_s_at	GNLY	5022	3719.19	0.8525	0	0
219672_at	AHSP	19036	3645.39	1.1859	0	0			216044_x_at	FAM69A	15416	3724.5	0.7898	0	0
206283_s_at	TAL1	5809	3654.03	1.2736	0	0			203504_s_at	ABCA1	3031	3724.99	0.9412	0	0
206937_at	SPTA1	6463	3656.56	1.1347	0	0			217147_s_at	TRAT1	16514	3732.92	0.8962	0	0
218984_at	PUS7	18348	3661.24	1.1443	0	0			204286_s_at	PMAIP1	3813	3736.91	0.7784	0	0
202879_s_at	CYTH1	2407	3672.47	1.2402	0	0			201889_at	FAM3C	1417	3738.9	0.8639	0	0
213836_s_at	WIPI1	13216	3672.56	1.2487	0	0			204529_s_at	TOX	4056	3743.89	0.8475	0	0
210024_s_at	UBE2E3	9509	3675.8	1.2955	0	0			210164_at	GZMB	9648	3746.13	0.8884	0	0
201719_s_at	EPB41L2	1247	3678.66	1.1854	0	0			200921_s_at	BTG1	449	3750.62	0.7899	0	0
205048_s_at	PSPH	4575	3681.82	1.0581	0	0			205214_at	STK17B	4741	3751.99	0.8563	0	0
204187_at	GMPR	3714	3682.79	1.2383	0	0			206101_at	ECM2	5627	3752.6	0.9598	0	0
216237_s_at	MCM5	15609	3683.08	1.3057	0	0			209648_x_at	SOCS5	9137	3752.95	0.9048	0	0
201021_s_at	DSTN	549	3683.56	1.3109	0	0			207638_at	TMPRSS15	7159	3753.29	0.9154	0	0
204066_s_at	AGAP1	3593	3688.97	1.0269	0	0			208886_at	H1F0	8381	3755.75	0.9374	0	0
218856_at	TNFRSF21	18220	3691.21	1.006	0	0			220389_at	CCDC81	19753	3759.2	0.8853	0	0
213714_at	CACNB2	13094	3693.62	1.2832	0	0			210473_s_at	GPR125	9950	3761.85	0.9632	0	0
222294_s_at	RAB27A	21653	3694.54	1.2239	0	0			204686_at	IRS1	4213	3762.67	0.9187	0	0
202083_s_at	SEC14L1	1611	3696.63	1.1398	0	0			212509_s_at	MXRA7	11894	3770.5	0.8945	0	0
209822_s_at	VLDLR	9308	3698.48	1.0467	0	0			203729_at	EMP3	3256	3775.28	0.8157	0	0
214131_at	TXLNGY	13510	3702.56	1.1799	0	0			202708_s_at	HIST2H2BE	2236	3776.56	0.8251	0	0
209408_at	KIF2C	8901	3704.73	1.432	0	0			212014_x_at	CD44	11400	3779	0.8156	0	0
218847_at	IGF2BP2	18211	3705.53	1.0096	0	0			202912_at	ADM	2441	3781.78	0.9736	0	0
214677_x_at	IGLC1	14053	3720.2	1.201	0	0			209959_at	NR4A3	9445	3786.15	0.9726	0	0
205927_s_at	CTSE	5454	3723.07	1.2525	0	0			222309_at	C6orf62	21668	3786.45	0.9234	0	0
205896_at	SLC22A4	5423	3728.58	1.2211	0	0			205027_s_at	MAP3K8	4554	3786.77	0.7975	0	0
218454_at	PLBD1	17819	3728.96	1.2479	0	0			212385_at	TCF4	11770	3790.41	0.8824	0	0
215001_s_at	GLUL	14376	3733.74	1.096	0	0			202679_at	NPC1	2207	3792.07	0.8722	0	0
204647_at	HOMER3	4174	3734.01	1.2994	0	0			209647_s_at	SOCS5	9136	3792.5	0.9494	0	0
212021_s_at	MKI67	11407	3737.62	1.3936	0	0			210233_at	IL1RAP	9714	3794.41	0.8984	0	0
203574_at	NFIL3	3101	3738.28	1.0002	0	0			202821_s_at	LPP	2349	3797.78	0.8638	0	0
212459_x_at	SUCLG2	11844	3738.62	1.0652	0	0			201212_at	LGMN	740	3802.55	0.9042	0	0
212110_at	SLC39A14	11496	3741.53	1.2852	0	0			212096_s_at	MTUS1	11482	3803.89	0.9537	0	0
203853_s_at	GAB2	3380	3741.64	1.2113	0	0			211000_s_at	IL6ST	10447	3807.61	0.8397	0	0
212419_at	ZCCHC24	11804	3742.12	1.2787	0	0			204612_at	PKIA	4139	3807.94	0.8556	0	0
204614_at	SERPINB2	4141	3742.47	1.1537	0	0			208302_at	HMHB1	7806	3825.52	0.9179	0	0
204767_s_at	FEN1	4294	3742.87	1.3088	0	0			220619_at	CHD7	19983	3830.68	0.8598	0	0
212985_at	APBB2	12368	3745.1	1.0956	0	0			216944_s_at	ITPR1	16314	3833.84	0.8516	0	0
203259_s_at	HDDC2	2786	3745.63	1.2763	0	0			203741_s_at	ADCY7	3268	3834.85	0.8097	0	0
217739_s_at	NAMPT	17104	3746.43	1.2182	0	0			212418_at	ELF1	11803	3838.32	0.8756	0	0
205830_at	CLGN	5357	3748.07	1.2446	0	0			206683_at	ZNF165	6209	3841.17	0.9115	0	0
218773_s_at	MSRB2	18137	3751.74	1.2511	0	0			206133_at	XAF1	5659	3841.82	0.7756	0	0
203685_at	BCL2	3212	3758.78	1.0882	0	0			220132_s_at	CLEC2D	19496	3851.14	0.8836	0	0
219105_x_at	ORC6	18469	3758.8	1.2948	0	0			205541_s_at	GSPT2	5068	3854.39	0.868	0	0
205389_s_at	ANK1	4916	3767.47	1.2095	0	0			200798_x_at	MCL1	326	3856.61	0.8754	0	0
204142_at	ENOSF1	3669	3775.8	1.164	0	0			207996_s_at	LDLRAD4	7507	3861.09	0.896	0	0
218018_at	PDXK	17383	3777.76	1.1715	0	0			212665_at	TIPARP	12050	3862.19	0.8425	0	0
206310_at	SPINK2	5836	3781.8	1.1459	0	0			212063_at	CD44	11449	3863.05	0.8539	0	0
201930_at	MCM6	1458	3785.89	1.3353	0	0			219743_at	HEY2	19107	3864.18	0.8469	0	0
207761_s_at	METTL7A	7282	3794.83	1.1838	0	0			208078_s_at	SIK1	7587	3865.45	0.8959	0	0
210052_s_at	TPX2	9537	3795.32	1.3539	0	0			202206_at	ARL4C	1734	3866.03	0.816	0	0
220576_at	PGAP1	19940	3796.28	1.2602	0	0			201690_s_at	TPD52	1218	3872.13	0.9242	0	0
201904_s_at	CTDSPL	1432	3800.43	1.3315	0	0			222317_at	PDE3B	21676	3877.6	0.8647	0	0
211820_x_at	GYPA	11216	3800.69	1.2438	0	0			220941_s_at	C21orf91	20305	3878.57	0.8156	0	0
205449_at	SAC3D1	4976	3806.74	1.2391	0	0			205398_s_at	SMAD3	4925	3881.21	0.9188	0	0
204033_at	TRIP13	3560	3807.52	1.279	0	0			220148_at	ALDH8A1	19512	3888.36	0.914	0	0
207828_s_at	CENPF	7347	3813.86	1.3118	0	0			221563_at	DUSP10	20926	3892.04	0.8529	0	0
203397_s_at	GALNT3	2924	3816.94	1.0052	0	0			210755_at	HGF	10216	3893.56	0.9402	0	0
221884_at	MECOM	21244	3821.58	1.2792	0	0			204369_at	PIK3CA	3896	3900.15	0.8662	0	0
201619_at	PRDX3	1147	3822.43	1.3239	0	0			219033_at	PARP8	18397	3903.13	0.8028	0	0
218450_at	HEBP1	17815	3824.55	1.3167	0	0			208127_s_at	SOCS5	7635	3906.51	0.929	0	0
207943_x_at	PLAGL1	7458	3840.84	1.2822	0	0			203767_s_at	STS	3294	3908.51	0.9458	0	0
218160_at	NDUFA8	17525	3844.95	1.2053	0	0			212195_at	IL6ST	11581	3912.27	0.8826	0	0
209512_at	HSDL2	9005	3856.48	1.221	0	0			214230_at	CDC42	13609	3916.68	0.9808	0	0
219666_at	MS4A6A	19030	3858.17	1.0488	0	0			209795_at	CD69	9283	3917.92	0.7737	0	0
212667_at	SPARC	12052	3862.38	1.2061	0	0			212056_at	GSE1	11442	3922.17	0.8011	0	0
206995_x_at	SCARF1	6521	3865.58	1.0442	0	0			216268_s_at	JAG1	15640	3922.21	0.9519	0	0
218901_at	PLSCR4	18265	3865.85	1.1607	0	0			205798_at	IL7R	5325	3929.65	0.8402	0	0
205349_at	GNA15	4876	3866.31	1.0911	0	0			214108_at	MAX	13487	3933.08	0.8722	0	0
204092_s_at	AURKA	3619	3868.53	1.3219	0	0			206917_at	GNA13	6443	3933.56	0.89	0	0
209970_x_at	CASP1	9456	3870.51	1.1925	0	0			205306_x_at	KMO	4833	3934.54	0.7834	0	0
208002_s_at	ACOT7	7511	3870.79	1.256	0	0			210487_at	DNTT	9962	3935.08	0.8704	0	0
219007_at	NUP43	18371	3872	1.2705	0	0			202147_s_at	IFRD1	1675	3938.04	0.9067	0	0
205394_at	CHEK1	4921	3873.33	1.3067	0	0			207079_s_at	MED6	6605	3939.07	0.9037	0	0
203726_s_at	LAMA3	3253	3875.64	1.1381	0	0			215925_s_at	CD72	15298	3941.68	0.847	0	0
203925_at	GCLM	3452	3877.22	1.1543	0	0			204490_s_at	CD44	4017	3943.68	0.8194	0	0
201896_s_at	PSRC1	1424	3879.35	1.3351	0	0			205795_at	NRXN3	5322	3947.96	0.9925	0	0
220651_s_at	MCM10	20015	3887.77	1.2524	0	0			205407_at	RECK	4934	3949.26	0.9318	0	0
209135_at	ASPH	8629	3890.32	1.1743	0	0			200730_s_at	PTP4A1	258	3952.76	0.8955	0	0
204114_at	NID2	3641	3892.56	1.0174	0	0			221495_s_at	TCF25	20858	3956.45	0.9604	0	0
210830_s_at	PON2	10290	3894.75	1.0301	0	0			207819_s_at	ABCB4	7338	3956.97	0.8758	0	0
212762_s_at	TCF7L2	12147	3904.79	1.1578	0	0			209189_at	FOS	8683	3966.71	0.8212	0	0
203321_s_at	ADNP2	2848	3904.85	1.2064	0	0			202684_s_at	RNMT	2212	3968.71	0.9319	0	0
212805_at	PRUNE2	12190	3905.59	1.1988	0	0			210136_at	MBP	9620	3972.49	0.8747	0	0
201656_at	ITGA6	1184	3905.82	1.1163	0	0			219854_at	ZNF14	19218	3983.33	0.831	0	0
218885_s_at	GALNT12	18249	3909.75	1.2724	0	0			205330_at	MN1	4857	3985.47	0.9037	0	0
214433_s_at	SELENBP1	13812	3912.25	1.1939	0	0			209568_s_at	RGL1	9058	3985.73	0.9041	0	0
203517_at	MTX2	3044	3912.26	1.1422	0	0			211138_s_at	KMO	10581	3992.16	0.7849	0	0
37577_at	ARHGAP19	21887	3917.44	1.3117	0	0			201328_at	ETS2	856	3996.04	0.8509	0	0
201014_s_at	PAICS	542	3918.96	1.2773	0	0			218986_s_at	DDX60	18350	3996.28	0.8607	0	0
205632_s_at	PIP5K1B	5159	3919.11	1.1168	0	0			213122_at	TSPYL5	12505	3996.56	0.9771	0	0
218009_s_at	PRC1	17374	3921.37	1.3459	0	0			207900_at	CCL17	7418	3999.06	0.9009	0	0
212282_at	TMEM97	11668	3922.09	1.3459	0	0			202742_s_at	PRKACB	2270	4002.29	0.8747	0	0
210783_x_at	CLEC11A	10243	3922.16	1.2559	0	0			214321_at	NOV	13700	4006.98	0.9618	0	0
213093_at	PRKCA	12476	3925.07	1.2298	0	0			213024_at	TMF1	12407	4007.15	0.841	0	0
213503_x_at	ANXA2	12884	3925.79	1.0413	0	0			207113_s_at	TNF	6639	4009.88	0.8638	0	0
200602_at	APP	130	3926.37	1.1742	0	0			221768_at	SFPQ	21128	4016.09	0.9014	0	0
209123_at	QDPR	8617	3931.25	1.2768	0	0			204489_s_at	CD44	4016	4020.84	0.8769	0	0
210427_x_at	ANXA2	9905	3931.62	1.047	0	0			212488_at	COL5A1	11873	4027.09	0.9781	0	0
218755_at	KIF20A	18119	3934.15	1.3235	0	0			205786_s_at	ITGAM	5313	4028.12	0.9757	0	0
205268_s_at	ADD2	4795	3936.2	1.1896	0	0			212538_at	DOCK9	11923	4029.01	0.853	0	0
206390_x_at	PF4	5916	3936.39	1.2792	0	0			201939_at	PLK2	1467	4032.82	0.9806	0	0
210429_at	RHD	9907	3937.16	1.2184	0	0			208436_s_at	IRF7	7935	4034.6	0.8081	0	0
203744_at	HMGB3	3271	3945.51	1.2492	0	0			208786_s_at	MAP1LC3B	8281	4037.67	0.8568	0	0
205837_s_at	GYPA	5364	3945.87	1.1135	0	0			207857_at	LILRA2	7376	4043.46	0.9497	0	0
209662_at	CETN3	9151	3946.75	1.1497	0	0			218764_at	PRKCH	18128	4050.17	0.9422	0	0
202589_at	TYMS	2117	3949.28	1.3203	0	0			201694_s_at	EGR1	1222	4058.1	0.91	0	0
219703_at	MNS1	19067	3952.34	1.2493	0	0			212377_s_at	NOTCH2	11762	4060.4	0.8632	0	0
213894_at	THSD7A	13273	3956.12	1.1414	0	0			211105_s_at	NFATC1	10549	4060.49	0.8451	0	0
212657_s_at	IL1RN	12042	3958	1.2408	0	0			214683_s_at	CLK1	14059	4066.75	0.8136	0	0
209138_x_at	IGLC1	8632	3962.17	1.1732	0	0			202191_s_at	GAS7	1719	4067.46	0.8407	0	0
205983_at	DPEP1	5510	3962.72	1.023	0	0			204793_at	GPRASP1	4320	4069.35	0.9874	0	0
37966_at	PARVB	21902	3963.79	1.1653	0	0			218943_s_at	DDX58	18307	4072.36	0.8081	0	0
203865_s_at	ADARB1	3392	3964.17	1.0602	0	0			208683_at	CAPN2	8178	4077.49	0.9309	0	0
217865_at	RNF130	17230	3965.07	1.1812	0	0			204121_at	GADD45G	3648	4080.92	0.8929	0	0
212022_s_at	MKI67	11408	3969.57	1.4113	0	0			201565_s_at	ID2	1093	4081.24	0.9164	0	0
203401_at	PRPS2	2928	3976.24	1.1912	0	0			201688_s_at	TPD52	1216	4081.66	0.9404	0	0
37986_at	EPOR	21903	3979.33	1.1694	0	0			218935_at	EHD3	18299	4082.49	0.7941	0	0
214918_at	HNRNPM	14293	3980.56	1.2058	0	0			206173_x_at	GABPB1	5699	4083.38	0.8737	0	0
209763_at	CHRDL1	9251	3981.21	1.1896	0	0			213238_at	ATP10D	12620	4084.72	0.8371	0	0
201590_x_at	ANXA2	1118	3984.5	1.029	0	0			206032_at	DSC3	5559	4086.76	0.9852	0	0
221676_s_at	CORO1C	21037	3989.12	1.1746	0	0			204198_s_at	RUNX3	3725	4090.4	0.9199	0	0
218035_s_at	RBM47	17400	3992.75	1.0335	0	0			202431_s_at	MYC	1959	4091.19	0.8153	0	0
209543_s_at	CD34	9036	3995.41	1.1596	0	0			203057_s_at	PRDM2	2586	4092	0.8731	0	0
203471_s_at	PLEK	2998	3995.53	1.1316	0	0			210176_at	TLR1	9660	4093.03	0.8166	0	0
210504_at	KLF1	9975	4002.76	1.2336	0	0			215716_s_at	ATP2B1	15089	4094.25	0.8224	0	0
214835_s_at	SUCLG2	14210	4008.33	1.0365	0	0			205518_s_at	CMAHP	5045	4094.32	0.9044	0	0
205429_s_at	MPP6	4956	4009.23	1.2348	0	0			203819_s_at	IGF2BP3	3346	4098.43	0.9903	0	0
201438_at	COL6A3	966	4009.68	1.2418	0	0			208195_at	TTN	7701	4100.36	0.8971	0	0
202973_x_at	FAM13A	2502	4013.59	1.2005	0	0			202672_s_at	ATF3	2200	4108.94	0.9321	0	0
202219_at	SLC6A8	1747	4015.99	1.2377	0	0			203304_at	BAMBI	2831	4114.74	0.8933	0	0
209340_at	UAP1	8833	4019.74	1.2799	0	0			213050_at	COBL	12433	4128.17	0.9294	0	0
213253_at	SMC2	12635	4021.45	1.2262	0	0			209558_s_at	HIP1R	9050	4128.25	0.8133	0	0
218967_s_at	PTER	18331	4021.6	1.1897	0	0			205295_at	CKMT2	4822	4136.68	0.8907	0	0
208107_s_at	LOC81691	7616	4025.05	1.3534	0	0			202647_s_at	NRAS	2175	4137.02	0.8618	0	0
218418_s_at	KANK2	17783	4025.35	1.061	0	0			203325_s_at	COL5A1	2852	4142.26	0.9785	0	0
219956_at	GALNT6	19320	4027.01	1.0941	0	0			217234_s_at	EZR	16601	4143.26	0.9675	0	0
215772_x_at	SUCLG2	15145	4027.72	1.0186	0	0			202270_at	GBP1	1798	4144.02	0.8822	0	0
205046_at	CENPE	4573	4031.37	1.3531	0	0			203373_at	SOCS2	2900	4145.86	0.8796	0	0
208970_s_at	UROD	8465	4032.02	1.2922	0	0			219243_at	GIMAP4	18607	4146.23	0.8371	0	0
205024_s_at	RAD51	4551	4034.58	1.2829	0	0			215111_s_at	TSC22D1	14485	4149.01	0.849	0	0
203405_at	PSMG1	2932	4035.98	1.2155	0	0			203914_x_at	HPGD	3441	4150.09	0.9405	0	0
211719_x_at	FN1	11120	4038.13	1.2657	0	0			220086_at	IKZF5	19450	4156.42	0.8482	0	0
214920_at	THSD7A	14295	4039.33	1.1143	0	0			205992_s_at	IL15	5519	4158.21	0.8476	0	0
218622_at	NUP37	17987	4040.15	1.2508	0	0			214056_at	MCL1	13435	4159.38	0.8693	0	0
213371_at	LDB3	12752	4040.96	1.0548	0	0			220646_s_at	KLRF1	20010	4160.27	0.8767	0	0
201131_s_at	CDH1	659	4042.51	1.1565	0	0			202600_s_at	NRIP1	2128	4161.84	0.948	0	0
212062_at	ATP9A	11448	4049.43	1.25	0	0			215148_s_at	APBA3	14522	4162.8	0.8886	0	0
202094_at	BIRC5	1622	4049.7	1.2718	0	0			203102_s_at	MGAT2	2631	4166.65	0.8186	0	0
205159_at	CSF2RB	4686	4058.8	1.0491	0	0			205572_at	ANGPT2	5099	4168.28	0.9069	0	0
204120_s_at	ADK	3647	4061.42	1.1183	0	0			209576_at	GNAI1	9066	4168.6	0.872	0	0
212070_at	GPR56	11456	4065.41	1.0287	0	0			202761_s_at	SYNE2	2289	4170.26	0.8648	0	0
217897_at	FXYD6	17262	4068.26	1.2247	0	0			206142_at	ZNF135	5668	4174.07	0.8438	0	0
221059_s_at	COTL1	20422	4069.97	1.1667	0	0			214481_at	HIST1H2AM	13860	4175.27	0.8385	0	0
217109_at	MUC4	16477	4071.4	1.1275	0	0			201037_at	PFKP	565	4177.99	0.8371	0	0
222310_at	SCAF4	21669	4074.49	1.0068	0	0			203556_at	ZHX2	3083	4179.85	0.8711	0	0
221349_at	VPREB1	20712	4074.58	1.0847	0	0			201189_s_at	ITPR3	717	4180.18	0.8967	0	0
209890_at	TSPAN5	9376	4074.98	1.1378	0	0			209099_x_at	JAG1	8593	4181.34	0.9592	0	0
206676_at	CEACAM8	6202	4077.98	1.3221	0	0			202443_x_at	NOTCH2	1971	4183.76	0.8861	0	0
204240_s_at	SMC2	3767	4078.65	1.291	0	0			201329_s_at	ETS2	857	4183.89	0.8585	0	0
210282_at	ZMYM2	9762	4085.28	1.1611	0	0			204731_at	TGFBR3	4258	4189	0.8564	0	0
204759_at	RCBTB2	4286	4088.91	1.0746	0	0			200965_s_at	ABLIM1	493	4194.54	0.9829	0	0
202351_at	ITGAV	1879	4094.8	1.1235	0	0			209218_at	SQLE	8712	4197.39	0.859	0	0
220643_s_at	FAIM	20007	4098.45	1.1292	0	0			205006_s_at	NMT2	4533	4200.73	0.9432	0	0
209610_s_at	SLC1A4	9100	4098.8	1.1804	0	0			222139_at	ERV3-2	21499	4203.22	0.9476	0	0
212224_at	ALDH1A1	11610	4104.15	1.1291	0	0			220030_at	STYK1	19394	4203.46	0.8862	0	0
202499_s_at	SLC2A3	2027	4109.29	1.1079	0	0			202149_at	NEDD9	1677	4209.31	0.8747	0	0
203773_x_at	BLVRA	3300	4110.01	1.2688	0	0			205352_at	SERPINI1	4879	4210.22	0.9367	0	0
205376_at	INPP4B	4903	4111.32	1.1628	0	0			219099_at	C12orf5	18463	4216.5	0.8938	0	0
200897_s_at	PALLD	425	4112.68	1.0055	0	0			218949_s_at	QRSL1	18313	4224.75	0.9002	0	0
206074_s_at	HMGA1	5600	4112.98	1.2646	0	0			212651_at	RHOBTB1	12036	4225.17	0.8975	0	0
211795_s_at	FYB	11191	4115.98	1.064	0	0			219840_s_at	TCL6	19204	4225.22	0.871	0	0
217763_s_at	RAB31	17128	4117.17	1.2057	0	0			221558_s_at	LEF1	20921	4226.91	0.9187	0	0
202948_at	IL1R1	2477	4117.78	1.1698	0	0			215307_at	ZNF529	14681	4228.55	0.9229	0	0
200986_at	SERPING1	514	4117.78	1.2318	0	0			202599_s_at	NRIP1	2127	4230.12	0.9255	0	0
221931_s_at	SEH1L	21291	4118.82	1.2481	0	0			203505_at	ABCA1	3032	4234.6	0.9329	0	0
202404_s_at	COL1A2	1932	4122.01	1.2077	0	0			221601_s_at	FAIM3	20963	4236.84	0.8303	0	0
218694_at	ARMCX1	18058	4127.93	1.0507	0	0			201161_s_at	YBX3	689	4240.72	0.8193	0	0
204112_s_at	HNMT	3639	4129.42	1.3055	0	0			202723_s_at	FOXO1	2251	4241.51	0.8731	0	0
203115_at	FECH	2644	4129.93	1.244	0	0			210426_x_at	RORA	9904	4245.21	0.9645	0	0
204467_s_at	SNCA	3994	4131.98	1.1386	0	0			219209_at	IFIH1	18573	4248.67	0.879	0	0
210395_x_at	MYL4	9873	4133.89	1.1878	0	0			214469_at	HIST1H2AE	13848	4250.45	0.8618	0	0
208716_s_at	TMCO1	8211	4134.29	1.2011	0	0			213548_s_at	CDV3	12929	4250.48	0.9056	0	0
204886_at	PLK4	4413	4135.36	1.2858	0	0			202908_at	WFS1	2437	4253.69	0.9519	0	0
221027_s_at	PLA2G12A	20391	4136.23	1.1908	0	0			35974_at	LRMP	21836	4256.2	0.9048	0	0
215671_at	PDE4B	15044	4140.07	1.0887	0	0			200872_at	S100A10	400	4257.84	0.9283	0	0
207075_at	NLRP3	6601	4141.06	1.1667	0	0			213058_at	TTC28	12441	4263.58	0.9682	0	0
206295_at	IL18	5821	4144.8	1.1263	0	0			204362_at	SKAP2	3889	4268.2	0.9808	0	0
213423_x_at	TUSC3	12804	4147.1	1.025	0	0			214181_x_at	LST1	13560	4269.02	0.9372	0	0
201061_s_at	STOM	589	4149.07	1.2369	0	0			220390_at	AGBL2	19754	4273.64	0.84	0	0
202016_at	MEST	1544	4151.14	1.0812	0	0			208303_s_at	CRLF2	7807	4276.68	0.8874	0	0
202923_s_at	GCLC	2452	4155.11	1.2511	0	0			220448_at	KCNK12	19812	4279.31	0.9276	0	0
210258_at	RGS13	9738	4155.86	1.1144	0	0			213341_at	FEM1C	12722	4279.41	0.9253	0	0
216952_s_at	LMNB2	16322	4157.55	1.2702	0	0			209184_s_at	IRS2	8678	4279.81	0.9794	0	0
218883_s_at	CENPU	18247	4168.03	1.2785	0	0			210479_s_at	RORA	9955	4285.8	0.9193	0	0
220370_s_at	USP36	19734	4168.97	1.155	0	0			216260_at	DICER1	15632	4288.17	0.8681	0	0
212949_at	NCAPH	12332	4173.84	1.3637	0	0			203245_s_at	LINC00094	2773	4290.04	0.8799	0	0
202891_at	NIT1	2419	4181.51	1.0744	0	0			204567_s_at	ABCG1	4094	4290.9	0.961	0	0
215016_x_at	DST	14390	4186.89	1.1113	0	0			219528_s_at	BCL11B	18892	4291.82	0.8691	0	0
205202_at	PCMT1	4729	4189.78	1.1873	0	0			215028_at	SEMA6A	14402	4293.72	0.9819	0	0
201477_s_at	RRM1	1005	4190.11	1.3355	0	0			217682_at	RP11-473I1.9	17047	4296.24	0.9314	0	0
35666_at	SEMA3F	21830	4191.56	1.0651	0	0			207655_s_at	BLNK	7176	4296.57	0.8682	0	0
203148_s_at	TRIM14	2676	4192.89	1.1453	0	0			202748_at	GBP2	2276	4301.46	0.919	0	0
205771_s_at	AKAP7	5298	4194.29	1.1995	0	0			221207_s_at	NBEA	20570	4303.45	0.9381	0	0
202786_at	STK39	2314	4196.79	1.1538	0	0			212286_at	ANKRD12	11672	4304.96	0.9316	0	0
217591_at	SKIL	16956	4196.99	1.1296	0	0			213039_at	ARHGEF18	12422	4311.34	0.8383	0	0
221698_s_at	CLEC7A	21058	4201.98	1.1611	0	0			218640_s_at	PLEKHF2	18004	4312.9	0.9398	0	0
203040_s_at	HMBS	2569	4204.24	1.2335	0	0			212886_at	CCDC69	12271	4312.99	0.859	0	0
212810_s_at	SLC1A4	12195	4205.16	1.2163	0	0			201010_s_at	TXNIP	538	4313.03	0.8966	0	0
212423_at	ZCCHC24	11808	4206.07	1.2041	0	0			211323_s_at	ITPR1	10742	4315	0.8585	0	0
210262_at	CRISP2	9742	4208.54	1.3269	0	0			220921_at	SPANXB1	20285	4318.36	0.9665	0	0
203418_at	CCNA2	2945	4213.61	1.2752	0	0			201548_s_at	KDM5B	1076	4324.18	0.9683	0	0
206023_at	NMU	5550	4214.33	1.2119	0	0			201028_s_at	CD99	556	4324.2	0.9197	0	0
201036_s_at	HADH	564	4214.98	1.2751	0	0			211582_x_at	LST1	10987	4329.8	0.9133	0	0
204256_at	ELOVL6	3783	4216.43	1.1062	0	0			204581_at	CD22	4108	4334.14	0.8588	0	0
221434_s_at	SLIRP	20797	4217.35	1.2987	0	0			211067_s_at	GAS7	10511	4334.44	0.8473	0	0
213365_at	ERI2	12746	4219.8	1.1739	0	0			213158_at	ZBTB20	12541	4335.23	0.8204	0	0
203427_at	ASF1A	2954	4220.2	1.1413	0	0			202720_at	TES	2248	4337.42	0.9145	0	0
203566_s_at	AGL	3093	4221.82	1.2009	0	0			209712_at	SLC35D1	9200	4343.96	0.864	0	0
209513_s_at	HSDL2	9006	4225.76	1.2551	0	0			214366_s_at	ALOX5	13745	4345.98	0.8131	0	0
38037_at	HBEGF	21905	4229.13	1.0774	0	0			219681_s_at	RAB11FIP1	19045	4352.28	0.9318	0	0
218503_at	FOCAD	17868	4229.91	1.1229	0	0			217523_at	CD44	16888	4353.6	0.8404	0	0
204531_s_at	BRCA1	4058	4232.41	1.2438	0	0			209197_at	SYT11	8691	4357.23	0.9523	0	0
201761_at	MTHFD2	1289	4233.85	1.2973	0	0			202517_at	CRMP1	2045	4357.89	0.9339	0	0
218513_at	TMA16	17878	4235.63	1.1401	0	0			202704_at	TOB1	2232	4360.19	0.8946	0	0
41577_at	PPP1R16B	21985	4237.12	1.0001	0	0			201579_at	FAT1	1107	4363.81	0.966	0	0
209949_at	NCF2	9435	4239.63	1.0405	0	0			206648_at	ZNF571	6174	4367.4	0.8563	0	0
204160_s_at	ENPP4	3687	4243.47	1.0502	0	0			206150_at	CD27	5676	4370.36	0.9305	0	0
203209_at	RFC5	2737	4253.32	1.1892	0	0			203404_at	ARMCX2	2931	4373.67	0.9746	0	0
202554_s_at	GSTM3	2082	4257.06	1.1426	0	0			209806_at	HIST1H2BK	9293	4374.51	0.8181	0	0
207651_at	GPR171	7172	4257.42	1.0086	0	0			203921_at	CHST2	3448	4379.69	0.9193	0	0
218646_at	C4orf27	18010	4269.5	1.2069	0	0			202888_s_at	ANPEP	2416	4380.08	0.9189	0	0
212242_at	TUBA4A	11628	4280.2	1.1593	0	0			215933_s_at	HHEX	15306	4380.27	0.9135	0	0
204143_s_at	ENOSF1	3670	4281.44	1.1453	0	0			204951_at	RHOH	4478	4387.1	0.8315	0	0
201403_s_at	MGST3	931	4282.26	1.1968	0	0			204715_at	PANX1	4242	4387.95	0.8884	0	0
201968_s_at	PGM1	1496	4286.52	1.2005	0	0			206170_at	ADRB2	5696	4388.66	0.8144	0	0
209498_at	CEACAM1	8991	4287.46	1.0764	0	0			203275_at	IRF2	2802	4390.89	0.8852	0	0
205909_at	POLE2	5436	4297.06	1.1998	0	0			219326_s_at	B3GNT2	18690	4391.55	0.8838	0	0
210942_s_at	ST3GAL6	10389	4301.4	1.0758	0	0			218311_at	MAP4K3	17676	4391.68	0.8871	0	0
213793_s_at	HOMER1	13173	4302.41	1.122	0	0			203520_s_at	ZNF318	3047	4394.58	0.8502	0	0
201022_s_at	DSTN	550	4304.98	1.181	0	0			202192_s_at	GAS7	1720	4396.64	0.8421	0	0
213355_at	ST3GAL6	12736	4306.35	1.1202	0	0			220399_at	LINC00115	19763	4405.13	0.8292	0	0
212458_at	SPRED2	11843	4308.12	1.0944	0	0			204352_at	TRAF5	3879	4412.51	0.8925	0	0
202620_s_at	PLOD2	2148	4315.09	1.1488	0	0			222285_at	IGHD	21644	4415.58	0.8301	0	0
204170_s_at	CKS2	3697	4316.65	1.3033	0	0			214435_x_at	RALA	13814	4419.73	0.9075	0	0
201980_s_at	RSU1	1508	4323.61	1.2372	0	0			221586_s_at	E2F5	20948	4424.45	0.8618	0	0
202260_s_at	STXBP1	1788	4326.37	1.118	0	0			218313_s_at	GALNT7	17678	4428.5	0.915	0	0
202087_s_at	CTSL	1615	4326.61	1.2126	0	0			219179_at	DACT1	18543	4429.3	0.8959	0	0
201829_at	NET1	1357	4326.78	1.2718	0	0			58780_s_at	ARHGEF40	22129	4431.67	0.9567	0	0
202336_s_at	PAM	1864	4334.24	1.0575	0	0			217788_s_at	GALNT2	17153	4432.87	0.973	0	0
204510_at	CDC7	4037	4337.56	1.2566	0	0			202547_s_at	ARHGEF7	2075	4441.59	0.9373	0	0
219347_at	NUDT15	18711	4338.62	1.2397	0	0			204847_at	ZBTB11	4374	4442.16	0.8894	0	0
201162_at	IGFBP7	690	4339.79	1.1117	0	0			212013_at	PXDN	11399	4443.03	0.9653	0	0
211747_s_at	LSM5	11147	4341.12	1.2717	0	0			204454_at	LDOC1	3981	4454.37	0.8979	0	0
204014_at	DUSP4	3541	4343.86	1.0847	0	0			212092_at	PEG10	11478	4456.09	0.8753	0	0
222036_s_at	MCM4	21396	4344.85	1.2115	0	0			204285_s_at	PMAIP1	3812	4456.14	0.8306	0	0
204517_at	PPIC	4044	4345.37	1.1544	0	0			213419_at	APBB2	12800	4456.59	0.9672	0	0
211404_s_at	APLP2	10819	4345.79	1.2636	0	0			219812_at	PVRIG	19176	4461.53	0.9085	0	0
204407_at	TTF2	3934	4348.36	1.185	0	0			212012_at	PXDN	11398	4465.56	0.9518	0	0
213008_at	FANCI	12391	4348.94	1.3205	0	0			204071_s_at	TOPORS	3598	4467.14	0.895	0	0
204023_at	RFC4	3550	4349.8	1.1941	0	0			219130_at	TRMT13	18494	4467.73	0.8965	0	0
200699_at	KDELR2	227	4361.68	1.2456	0	0			201426_s_at	VIM	954	4470.31	0.8623	0	0
203634_s_at	CPT1A	3161	4365.48	1.2714	0	0			220560_at	C11orf21	19924	4476.26	0.9167	0	0
203140_at	BCL6	2668	4367.99	1.0913	0	0			220123_at	SLC35F5	19487	4476.62	0.9252	0	0
219463_at	LAMP5	18827	4374.42	1.0879	0	0			210538_s_at	BIRC3	10006	4477.36	0.853	0	0
214534_at	HIST1H1B	13913	4383.64	1.0542	0	0			208961_s_at	KLF6	8456	4480.99	0.8344	0	0
219061_s_at	LAGE3	18425	4383.83	1.2526	0	0			211962_s_at	ZFP36L1	11349	4484.4	0.8185	0	0
202107_s_at	MCM2	1635	4390.06	1.2814	0	0			205859_at	LY86	5386	4485.96	0.8225	0	0
205278_at	GAD1	4805	4390.56	1.1547	0	0			202747_s_at	ITM2A	2275	4489.86	0.9673	0	0
214452_at	BCAT1	13831	4390.88	1.1271	0	0			203521_s_at	ZNF318	3048	4489.93	0.879	0	0
212335_at	GNS	11720	4395.13	1.2497	0	0			213689_x_at	FAM69A	13069	4490.2	0.8269	0	0
221606_s_at	HMGN5	20968	4396.56	1.1868	0	0			203066_at	CHST15	2595	4495.16	0.9473	0	0
209448_at	HTATIP2	8941	4396.69	1.1029	0	0			206190_at	GPR17	5716	4498.06	0.8739	0	0
213737_x_at	GOLGA8N	13117	4398.87	1.2224	0	0			219218_at	BAHCC1	18582	4498.18	0.8926	0	0
210495_x_at	FN1	9966	4400.48	1.2672	0	0			205413_at	MPPED2	4940	4498.41	0.8551	0	0
214464_at	CDC42BPA	13843	4405.12	1.2326	0	0			213638_at	PHACTR1	13018	4503.2	0.9411	0	0
205393_s_at	CHEK1	4920	4406.46	1.2366	0	0			212515_s_at	DDX3X	11900	4503.44	0.9044	0	0
215017_s_at	FNBP1L	14391	4408.35	1.0565	0	0			204563_at	SELL	4090	4505.36	0.9935	0	0
213089_at	LOC100272216	12472	4409.96	1.1267	0	0			201151_s_at	MBNL1	679	4509.29	0.9417	0	0
213906_at	MYBL1	13285	4414.77	1.0969	0	0			201369_s_at	ZFP36L2	897	4509.9	0.9743	0	0
201060_x_at	STOM	588	4415.02	1.2107	0	0			205005_s_at	NMT2	4532	4511.76	0.9668	0	0
212445_s_at	NEDD4L	11830	4415.44	1.2766	0	0			203817_at	GUCY1B3	3344	4515.89	0.941	0	0
215992_s_at	RAPGEF2	15364	4415.76	1.1012	0	0			206342_x_at	IDS	5868	4516.23	0.9646	0	0
209676_at	TFPI	9164	4415.89	1.1106	0	0			218013_x_at	DCTN4	17378	4522.41	0.9292	0	0
203234_at	UPP1	2762	4419.73	1.0329	0	0			209304_x_at	GADD45B	8798	4523.86	0.9458	0	0
206481_s_at	LDB2	6007	4423.27	1.1209	0	0			212223_at	IDS	11609	4524.22	0.858	0	0
201589_at	SMC1A	1117	4424.59	1.1874	0	0			202178_at	PRKCZ	1706	4527.16	0.8924	0	0
200703_at	DYNLL1	231	4425.42	1.1177	0	0			218532_s_at	FAM134B	17897	4528.2	0.9769	0	0
216054_x_at	MYL4	15426	4425.73	1.1736	0	0			217503_at	STK17B	16868	4531.94	0.909	0	0
202983_at	HLTF	2512	4427.13	1.225	0	0			209684_at	RIN2	9172	4531.96	0.9888	0	0
221538_s_at	PLXNA1	20901	4430.96	1.1087	0	0			212719_at	PHLPP1	12104	4534.92	0.9453	0	0
203968_s_at	CDC6	3495	4432.36	1.2401	0	0			209374_s_at	IGHM	8867	4535.45	0.9136	0	0
212407_at	METTL13	11792	4435.28	1.0594	0	0			220669_at	OTUD4	20033	4539.99	0.8866	0	0
204730_at	RIMS3	4257	4437.44	1.0005	0	0			1405_i_at	CCL5	9	4550.37	0.9296	0	0
218976_at	DNAJC12	18340	4441.15	1.2449	0	0			200648_s_at	GLUL	176	4551.4	0.9809	0	0
209849_s_at	RAD51C	9335	4441.68	1.1411	0	0			207980_s_at	CITED2	7491	4551.7	0.8734	0	0
218195_at	C6orf211	17560	4445.29	1.1809	0	0			210839_s_at	ENPP2	10299	4553.68	0.8758	0	0
219905_at	ERMAP	19269	4446.24	1.2186	0	0			205483_s_at	ISG15	5010	4557.04	0.8759	0	0
219506_at	C1orf54	18870	4452.09	1.2847	0	0			214059_at	IFI44	13438	4557.74	0.8749	0	0
209605_at	TST	9095	4455.08	1.2305	0	0			213649_at	SRSF7	13029	4563.03	0.8295	0	0
219555_s_at	CENPN	18919	4455.38	1.3217	0	0			203303_at	DYNLT3	2830	4563.03	0.8759	0	0
217826_s_at	UBE2J1	17191	4456.08	1.092	0	0			219863_at	HERC5	19227	4563.36	0.9403	0	0
213523_at	CCNE1	12904	4457.89	1.2496	0	0			214873_at	LRP5L	14248	4565.9	0.8817	0	0
200704_at	LITAF	232	4460.24	1.1003	0	0			218668_s_at	RAP2C	18032	4566.46	0.9169	0	0
221523_s_at	RRAGD	20886	4466.27	1.1423	0	0			205511_at	FLJ10038	5038	4566.95	0.8883	0	0
219229_at	SLCO3A1	18593	4469.83	1.155	0	0			205101_at	CIITA	4628	4569.55	0.8261	0	0
205258_at	INHBB	4785	4470.27	1.1721	0	0			213594_x_at	SRSF10	12974	4570.65	0.8826	0	0
221553_at	MAGT1	20916	4473.88	1.1506	0	0			211796_s_at	TRBC1	11192	4572.14	0.8719	0	0
203821_at	HBEGF	3348	4476.96	1.0569	0	0			203313_s_at	TGIF1	2840	4573.38	0.8817	0	0
209168_at	GPM6B	8662	4478.14	1.1885	0	0			209723_at	SERPINB9	9211	4575.61	0.9313	0	0
212946_at	VWA8	12329	4478.59	1.0425	0	0			221497_x_at	EGLN1	20860	4575.71	0.9341	0	0
219785_s_at	C16orf95	19149	4480.66	1.1942	0	0			214574_x_at	LST1	13952	4576.77	0.9371	0	0
202054_s_at	ALDH3A2	1582	4481.38	1.1657	0	0			207697_x_at	LILRB2	7218	4581.53	0.8269	0	0
202954_at	UBE2C	2483	4482.35	1.2649	0	0			214761_at	ZNF423	14137	4581.62	0.9849	0	0
212604_at	MRPS31	11989	4485.42	1.2156	0	0			204204_at	SLC31A2	3731	4583.98	0.8418	0	0
205498_at	GHR	5025	4489.35	1.1682	0	0			202284_s_at	CDKN1A	1812	4586.41	0.905	0	0
202464_s_at	PFKFB3	1992	4489.44	1.0527	0	0			212750_at	PPP1R16B	12135	4589.26	0.983	0	0
213993_at	SPON1	13372	4489.86	1.0014	0	0			202934_at	HK2	2463	4591.13	0.9881	0	0
201667_at	GJA1	1195	4490.17	1.0866	0	0			214467_at	GPR65	13846	4592.18	0.8765	0	0
201830_s_at	NET1	1358	4494.11	1.1574	0	0			203596_s_at	IFIT5	3123	4594.67	0.7972	0	0
202085_at	TJP2	1613	4494.54	1.1341	0	0			205514_at	ZNF415	5041	4598.45	0.914	0	0
212267_at	WAPAL	11653	4495.49	1.2091	0	0			203610_s_at	TRIM38	3137	4598.49	0.8572	0	0
203276_at	LMNB1	2803	4495.72	1.2027	0	0			209778_at	TRIP11	9266	4601.02	0.857	0	0
204072_s_at	FRY	3599	4498.97	1.1091	0	0			213400_s_at	TBL1X	12781	4602.24	0.9684	0	0
203164_at	SLC33A1	2692	4502.65	1.2411	0	0			201792_at	AEBP1	1320	4602.9	0.89	0	0
206857_s_at	FKBP1B	6383	4506.7	1.2121	0	0			202146_at	IFRD1	1674	4603.99	0.9283	0	0
218350_s_at	GMNN	17715	4506.89	1.2443	0	0			207957_s_at	PRKCB	7470	4606.82	0.9184	0	0
45633_at	GINS3	22016	4509.18	1.1984	0	0			219287_at	KCNMB4	18651	4607.36	0.8261	0	0
215726_s_at	CYB5A	15099	4509.4	1.1992	0	0			204689_at	HHEX	4216	4610.91	0.9186	0	0
210951_x_at	RAB27A	10398	4510.75	1.2655	0	0			221773_at	ELK3	21133	4611.73	0.9697	0	0
201859_at	SRGN	1387	4514.85	1.1644	0	0			205544_s_at	CR2	5071	4614.47	0.8524	0	0
210016_at	MYT1L	9501	4515.7	1.0278	0	0			213373_s_at	CASP8	12754	4614.56	0.9545	0	0
214407_x_at	GYPB	13786	4516.05	1.1618	0	0			219359_at	ATHL1	18723	4615.46	0.8972	0	0
208610_s_at	SRRM2	8108	4519.26	1.137	0	0			213939_s_at	RUFY3	13318	4617.63	0.9583	0	0
201931_at	ETFA	1459	4521.59	1.2419	0	0			216020_at	IFIH1	15392	4622.42	0.8459	0	0
219787_s_at	ECT2	19151	4522.11	1.2953	0	0			211538_s_at	HSPA2	10944	4625.86	0.9064	0	0
203284_s_at	HS2ST1	2811	4522.27	1.205	0	0			211548_s_at	HPGD	10953	4627.08	0.9429	0	0
200871_s_at	PSAP	399	4522.29	1.2347	0	0			201302_at	ANXA4	830	4628.2	0.995	0	0
215088_s_at	SDHC	14462	4526.46	1.2521	0	0			218804_at	ANO1	18168	4629.15	0.9018	0	0
203549_s_at	LPL	3076	4527.17	1.2566	0	0			203640_at	MBNL2	3167	4631.58	0.8764	0	0
212364_at	MYO1B	11749	4528.76	1.1301	0	0			204674_at	LRMP	4201	4634.57	0.9015	0	0
221802_s_at	KIAA1598	21162	4530.7	1.2335	0	0			217957_at	C16orf80	17322	4639.46	0.8891	0	0
208702_x_at	APLP2	8197	4531.04	1.2433	0	0			221042_s_at	CLMN	20406	4641.85	0.8317	0	0
214264_s_at	EFCAB11	13643	4531.22	1.1948	0	0			219474_at	C3orf52	18838	4647.06	0.937	0	0
221245_s_at	FZD5	20608	4537.91	1.2411	0	0			219210_s_at	RAB8B	18574	4648.03	0.882	0	0
212768_s_at	OLFM4	12153	4538.39	1.2239	0	0			210316_at	FLT4	9795	4650.45	0.8832	0	0
204301_at	KBTBD11	3828	4539.07	1.0833	0	0			219123_at	ZNF232	18487	4654.11	0.9714	0	0
201195_s_at	SLC7A5	723	4540.63	1.1717	0	0			210038_at	PRKCQ	9523	4657.48	0.8434	0	0
204165_at	WASF1	3692	4544.48	1.1206	0	0			200923_at	LGALS3BP	451	4669.85	0.9831	0	0
218477_at	TMEM14A	17842	4545.7	1.158	0	0			213189_at	MINA	12571	4670.81	0.9716	0	0
214961_at	MTUS2	14336	4545.71	1.0069	0	0			215358_x_at	ZNF37BP	14732	4671.5	0.8485	0	0
213593_s_at	TRA2A	12973	4546.75	1.0357	0	0			204363_at	F3	3890	4675.9	0.8208	0	0
202378_s_at	LEPROT	1906	4554.04	1.1608	0	0			206695_x_at	ZNF43	6221	4676.91	0.9564	0	0
218007_s_at	RPS27L	17372	4560.86	1.236	0	0			221969_at	PAX5	21329	4679.25	0.8535	0	0
204834_at	FGL2	4361	4564.46	1.1718	0	0			201301_s_at	ANXA4	829	4680.12	0.9698	0	0
203589_s_at	TFDP2	3116	4570.86	1.2261	0	0			201445_at	CNN3	973	4681.48	0.9601	0	0
217202_s_at	GLUL	16569	4572.2	1.1277	0	0			219686_at	STK32B	19050	4682.66	0.9523	0	0
203675_at	NUCB2	3202	4572.68	1.2207	0	0			222079_at	ERG	21439	4685.23	0.984	0	0
204032_at	BCAR3	3559	4574.45	1.1711	0	0			207574_s_at	GADD45B	7095	4689.83	0.953	0	0
205260_s_at	ACYP1	4787	4575.2	1.0934	0	0			218854_at	DSE	18218	4689.86	0.9412	0	0
209198_s_at	SYT11	8692	4576.13	1.0373	0	0			210116_at	SH2D1A	9600	4692	0.8686	0	0
213374_x_at	HIBCH	12755	4576.21	1.1683	0	0			213005_s_at	KANK1	12388	4694.12	0.9625	0	0
203178_at	GATM	2706	4576.66	1.2028	0	0			207238_s_at	PTPRC	6763	4697.16	0.8602	0	0
203548_s_at	LPL	3075	4580.39	1.2812	0	0			218761_at	RNF111	18125	4697.45	0.8791	0	0
212215_at	PREPL	11601	4580.74	1.0777	0	0			215087_at	C15orf39	14461	4703.27	0.8871	0	0
202671_s_at	PDXK	2199	4581.87	1.1453	0	0			212590_at	RRAS2	11975	4704.27	0.9859	0	0
212097_at	CAV1	11483	4587.44	1.2253	0	0			202644_s_at	TNFAIP3	2172	4704.83	0.915	0	0
209409_at	GRB10	8902	4588.54	1.1864	0	0			203882_at	IRF9	3409	4705.14	0.8257	0	0
204159_at	CDKN2C	3686	4589.01	1.0996	0	0			201437_s_at	EIF4E	965	4705.59	0.9054	0	0
203518_at	LYST	3045	4589.77	1.0137	0	0			217633_at	URB1	16998	4706.26	0.8563	0	0
204249_s_at	LMO2	3776	4595.11	1.1382	0	0			203403_s_at	RNF6	2930	4707.52	0.8675	0	0
201232_s_at	PSMD13	760	4596.07	1.1728	0	0			218566_s_at	CHORDC1	17931	4707.66	0.8361	0	0
220741_s_at	PPA2	20105	4597.88	1.2091	0	0			218819_at	INTS6	18183	4708.16	0.8592	0	0
208614_s_at	FLNB	8112	4599.36	1.1145	0	0			213376_at	ZBTB1	12757	4710.1	0.8943	0	0
218627_at	DRAM1	17992	4601.72	1.1421	0	0			205898_at	CX3CR1	5425	4711.94	0.9283	0	0
204616_at	UCHL3	4143	4604.06	1.2645	0	0			218379_at	RBM7	17744	4714.37	0.8688	0	0
202403_s_at	COL1A2	1931	4604.9	1.1716	0	0			214429_at	MTMR6	13808	4714.59	0.949	0	0
214875_x_at	APLP2	14250	4608.94	1.2388	0	0			205297_s_at	CD79B	4824	4717.55	0.887	0	0
202804_at	ABCC1	2332	4612.14	1.0669	0	0			202411_at	IFI27	1939	4717.88	0.9824	0	0
211367_s_at	CASP1	10783	4612.16	1.1503	0	0			221763_at	JMJD1C	21123	4720.5	0.9121	0	0
204122_at	TYROBP	3649	4613.99	1.1089	0	0			212569_at	SMCHD1	11954	4723.35	0.9041	0	0
205339_at	STIL	4866	4618.62	1.266	0	0			204780_s_at	FAS	4307	4726.17	0.9422	0	0
207705_s_at	NINL	7226	4619.49	1.023	0	0			206492_at	FHIT	6018	4727.63	0.9255	0	0
213275_x_at	CTSB	12656	4619.5	1.16	0	0			204182_s_at	ZBTB43	3709	4727.86	0.9749	0	0
202947_s_at	GYPC	2476	4621.21	1.231	0	0			201535_at	UBL3	1063	4729.46	0.8964	0	0
205726_at	DIAPH2	5253	4621.61	1.0059	0	0			201693_s_at	EGR1	1221	4733.3	0.8947	0	0
203895_at	PLCB4	3422	4621.74	1.053	0	0			202870_s_at	CDC20	2398	4734.58	0.8785	0	0
214255_at	ATP10A	13634	4624.1	1.0182	0	0			217028_at	CXCR4	16398	4737	0.8049	0	0
204318_s_at	GTSE1	3845	4626.26	1.2402	0	0			219132_at	PELI2	18496	4738.26	0.8921	0	0
217814_at	CCDC47	17179	4626.72	1.2311	0	0			211581_x_at	LST1	10986	4738.71	0.9239	0	0
218557_at	NIT2	17922	4626.87	1.1919	0	0			219582_at	OGFRL1	18946	4738.85	0.8832	0	0
202555_s_at	MYLK	2083	4630.57	1.0635	0	0			212675_s_at	CEP68	12060	4741.87	0.9372	0	0
219569_s_at	SLC35G2	18933	4633.4	1.1817	0	0			222067_x_at	HIST1H2BD	21427	4742.91	0.8736	0	0
209282_at	PRKD2	8776	4634.82	1.0632	0	0			209457_at	DUSP5	8950	4743	0.8998	0	0
212020_s_at	MKI67	11406	4636.63	1.2405	0	0			203787_at	SSBP2	3314	4744.88	0.8533	0	0
203989_x_at	F2R	3516	4637.2	1.2422	0	0			200696_s_at	GSN	224	4745.12	0.9325	0	0
212295_s_at	SLC7A1	11681	4637.82	1.2535	0	0			205510_s_at	FLJ10038	5037	4745.14	0.8228	0	0
210385_s_at	ERAP1	9863	4637.9	1.2263	0	0			212184_s_at	TAB2	11570	4758.96	0.8871	0	0
220615_s_at	FAR2	19979	4640.82	1.1323	0	0			201129_at	SRSF7	657	4759.53	0.9334	0	0
217974_at	TM7SF3	17339	4641.31	1.2021	0	0			211626_x_at	ERG	11031	4760.78	0.9576	0	0
201586_s_at	SFPQ	1114	4641.86	1.0918	0	0			204224_s_at	GCH1	3751	4762.35	0.9677	0	0
205034_at	CCNE2	4561	4643.22	1.0225	0	0			209737_at	MAGI2	9225	4763.23	0.881	0	0
208653_s_at	CD164	8150	4649.9	1.184	0	0			201218_at	CTBP2	746	4768.13	0.8597	0	0
219211_at	USP18	18575	4649.99	1.108	0	0			221517_s_at	MED17	20880	4768.28	0.8974	0	0
201714_at	TUBG1	1242	4652.09	1.2569	0	0			204805_s_at	H1FX	4332	4768.91	0.9499	0	0
201928_at	PKP4	1456	4652.95	1.2305	0	0			219624_at	BAG4	18988	4772.02	0.965	0	0
209291_at	ID4	8785	4653.66	1.0838	0	0			218510_x_at	FAM134B	17875	4772.83	0.9226	0	0
200914_x_at	KTN1	442	4653.92	1.1285	0	0			203222_s_at	TLE1	2750	4775.36	0.9403	0	0
201105_at	LGALS1	633	4654.66	1.0102	0	0			210285_x_at	WTAP	9765	4779.11	0.9355	0	0
200636_s_at	PTPRF	164	4657.83	1.2131	0	0			204062_s_at	ULK2	3589	4781.21	0.943	0	0
53071_s_at	OGFOD3	22088	4658.48	1.2803	0	0			218276_s_at	SAV1	17641	4782.43	0.8771	0	0
210215_at	TFR2	9697	4658.68	1.1899	0	0			213459_at	RPL37A	12840	4784.11	0.8646	0	0
206363_at	MAF	5889	4659.97	1.071	0	0			208442_s_at	ATM	7941	4790.14	0.8691	0	0
207746_at	POLQ	7267	4660.52	1.1779	0	0			210321_at	GZMH	9800	4790.71	0.8743	0	0
201923_at	PRDX4	1451	4662.59	1.2397	0	0			210281_s_at	ZMYM2	9761	4792.8	0.9747	0	0
203763_at	DYNC2LI1	3290	4665.31	1.1734	0	0			212188_at	KCTD12	11574	4796.56	0.9589	0	0
204547_at	RAB40B	4074	4666.65	1.1296	0	0			213830_at	YME1L1	13210	4797.32	0.8702	0	0
204976_s_at	AMMECR1	4503	4667.06	1.1777	0	0			209486_at	UTP3	8979	4798.01	0.8766	0	0
200654_at	P4HB	182	4667.29	1.2858	0	0			219734_at	SIDT1	19098	4798.43	0.9667	0	0
221484_at	B4GALT5	20847	4668.37	1.0913	0	0			212450_at	SECISBP2L	11835	4801.4	0.8986	0	0
218501_at	ARHGEF3	17866	4668.9	1.0898	0	0			222146_s_at	TCF4	21506	4802.45	0.9954	0	0
218561_s_at	LYRM4	17926	4671.89	1.2955	0	0			201417_at	SOX4	945	4804.19	0.8596	0	0
205406_s_at	SPA17	4933	4673.41	1.1578	0	0			208893_s_at	DUSP6	8388	4807.11	0.8679	0	0
218796_at	FERMT1	18160	4678.27	1.1193	0	0			217208_s_at	DLG1	16575	4812.14	0.9648	0	0
215379_x_at	IGLV1-44	14753	4678.41	1.1475	0	0			209324_s_at	RGS16	8817	4812.93	0.9952	0	0
211366_x_at	CASP1	10782	4678.87	1.1537	0	0			218802_at	CCDC109B	18166	4815.11	0.8619	0	0
219654_at	PTPLA	19018	4679.78	1.1904	0	0			204994_at	MX2	4521	4815.42	0.8831	0	0
218019_s_at	PDXK	17384	4680.18	1.0748	0	0			216997_x_at	TLE4	16367	4816.77	0.8709	0	0
202749_at	WRB	2277	4681.02	1.2265	0	0			221104_s_at	NIPSNAP3B	20467	4819.02	0.9869	0	0
38671_at	PLXND1	21919	4682.87	1.1918	0	0			206204_at	GRB14	5730	4819.23	0.872	0	0
208798_x_at	GOLGA8A	8293	4683.34	1.0338	0	0			206666_at	GZMK	6192	4820.16	0.8837	0	0
206643_at	HAL	6169	4683.38	1.2006	0	0			208621_s_at	EZR	8118	4822.91	0.9569	0	0
218404_at	SNX10	17769	4684.57	1.0159	0	0			209037_s_at	EHD1	8531	4829.29	0.8721	0	0
200953_s_at	CCND2	481	4695.32	1.0287	0	0			203413_at	NELL2	2940	4830.49	0.9751	0	0
204168_at	MGST2	3695	4695.91	1.1959	0	0			218750_at	TAF1D	18114	4833.44	0.9236	0	0
208820_at	PTK2	8315	4699.69	1.0403	0	0			204109_s_at	NFYA	3636	4835.85	0.9038	0	0
217966_s_at	FAM129A	17331	4701.56	1.09	0	0			216060_s_at	DAAM1	15432	4839.25	0.9064	0	0
210510_s_at	NRP1	9980	4703.73	1.1223	0	0			201236_s_at	BTG2	764	4839.32	0.8324	0	0
212378_at	GART	11763	4704.42	1.1473	0	0			213952_s_at	ALOX5	13331	4842.66	0.8751	0	0
203645_s_at	CD163	3172	4704.55	1.1777	0	0			203753_at	TCF4	3280	4842.85	0.9935	0	0
209707_at	PIGK	9195	4708.94	1.1625	0	0			209682_at	CBLB	9170	4847.82	0.8383	0	0
201798_s_at	MYOF	1326	4711.26	1.0205	0	0			208623_s_at	EZR	8120	4850.48	0.9214	0	0
214224_s_at	PIN4	13603	4719.64	1.1405	0	0			207078_at	MED6	6604	4850.56	0.8996	0	0
216870_x_at	DLEU2	16240	4720.1	1.1914	0	0			209307_at	SWAP70	8801	4851.62	0.872	0	0
219714_s_at	CACNA2D3	19078	4723.36	1.2045	0	0			205505_at	GCNT1	5032	4852.79	0.8922	0	0
206026_s_at	TNFAIP6	5553	4723.63	1.1999	0	0			201964_at	SETX	1492	4856.58	0.9193	0	0
213397_x_at	RNASE4	12778	4725.54	1.1866	0	0			202604_x_at	ADAM10	2132	4856.92	0.8964	0	0
205174_s_at	QPCT	4701	4729.42	1.2661	0	0			220591_s_at	EFHC2	19955	4857.33	0.9589	0	0
208955_at	DUT	8450	4732.18	1.223	0	0			213359_at	HNRNPD	12740	4860.85	0.9052	0	0
204125_at	NDUFAF1	3652	4733.52	1.0638	0	0			213019_at	RANBP6	12402	4862.65	0.8992	0	0
201310_s_at	NREP	838	4734.98	1.135	0	0			208944_at	TGFBR2	8439	4863.23	0.877	0	0
204571_x_at	PIN4	4098	4737.66	1.1525	0	0			204497_at	ADCY9	4024	4870.3	0.9276	0	0
201503_at	G3BP1	1031	4738.96	1.131	0	0			209142_s_at	UBE2G1	8636	4871.98	0.9114	0	0
204565_at	ACOT13	4092	4745.35	1.2548	0	0			207791_s_at	RAB1A	7312	4872.09	0.9878	0	0
214259_s_at	AKR7A2	13638	4746.18	1.2266	0	0			206337_at	CCR7	5863	4872.34	0.8471	0	0
203145_at	SPAG5	2673	4748.18	1.2763	0	0			201219_at	CTBP2	747	4876.68	0.8885	0	0
214093_s_at	FUBP1	13472	4749.05	1.1678	0	0			219711_at	ZNF586	19075	4877.5	0.869	0	0
221505_at	ANP32E	20868	4749.53	1.1709	0	0			212930_at	ATP2B1	12314	4881.22	0.8336	0	0
210430_x_at	RHD	9908	4750.32	1.0894	0	0			213888_s_at	TRAF3IP3	13267	4881.51	0.9428	0	0
219004_s_at	MIS18A	18368	4751.11	1.2178	0	0			201449_at	TIA1	977	4887.74	0.9009	0	0
218981_at	ACN9	18345	4752.98	1.1261	0	0			220657_at	KLHL11	20021	4889.72	0.8755	0	0
208767_s_at	LAPTM4B	8262	4754.68	1.1034	0	0			205173_x_at	CD58	4700	4890.13	0.9408	0	0
219549_s_at	RTN3	18913	4755.18	1.3009	0	0			219518_s_at	ELL3	18882	4895.63	0.9301	0	0
200706_s_at	LITAF	234	4755.41	1.0931	0	0			200916_at	TAGLN2	444	4896.63	0.8887	0	0
203022_at	RNASEH2A	2551	4755.44	1.2116	0	0			204171_at	RPS6KB1	3698	4899.84	0.9029	0	0
212944_at	SLC5A3	12327	4756.8	1.0919	0	0			212514_x_at	DDX3X	11899	4900.6	0.8791	0	0
212177_at	PNISR	11563	4757.77	1.0446	0	0			204914_s_at	SOX11	4441	4901.25	0.9858	0	0
204007_at	FCGR3B	3534	4758.44	1.1573	0	0			205379_at	CBR3	4906	4902.88	0.8893	0	0
202534_x_at	DHFR	2062	4768.92	1.2114	0	0			202295_s_at	CTSH	1823	4906.12	0.9837	0	0
209385_s_at	PROSC	8878	4769.05	1.1149	0	0			210683_at	NRTN	10147	4906.45	0.9945	0	0
208859_s_at	ATRX	8354	4770.65	1.1193	0	0			212828_at	SYNJ2	12213	4907.5	0.9112	0	0
203708_at	PDE4B	3235	4774.7	1.0601	0	0			203386_at	TBC1D4	2913	4910.86	0.9669	0	0
217757_at	A2M	17122	4777.5	1.1106	0	0			205263_at	BCL10	4790	4911.11	0.8531	0	0
211821_x_at	GYPA	11217	4781.14	1.1114	0	0			217853_at	TNS3	17218	4911.72	0.9446	0	0
208438_s_at	FGR	7937	4784.61	1.0823	0	0			202269_x_at	GBP1	1797	4912.03	0.8798	0	0
219000_s_at	DSCC1	18364	4788.46	1.236	0	0			201628_s_at	RRAGA	1156	4912.98	0.8537	0	0
208694_at	PRKDC	8189	4790.79	1.1337	0	0			202429_s_at	PPP3CA	1957	4914.07	0.9038	0	0
47069_at	PRR5	22029	4793.68	1.2057	0	0			205932_s_at	MSX1	5459	4915.18	0.903	0	0
203060_s_at	PAPSS2	2589	4793.86	1.2512	0	0			209868_s_at	RBMS1	9354	4916.23	0.845	0	0
204172_at	CPOX	3699	4795.92	1.09	0	0			221230_s_at	ARID4B	20593	4918.19	0.8846	0	0
218862_at	ASB13	18226	4797.79	1.1223	0	0			210629_x_at	LST1	10094	4919.77	0.9335	0	0
217388_s_at	KYNU	16753	4803.12	1.0669	0	0			219844_at	CCDC186	19208	4922.93	0.8863	0	0
209122_at	PLIN2	8616	4805.8	1.1586	0	0			34210_at	CD52	21802	4924.4	0.9954	0	0
209476_at	TMX1	8969	4807.33	1.1271	0	0			210188_at	GABPA	9672	4924.98	0.9432	0	0
208576_s_at	HIST1H3B	8074	4810.65	1.1428	0	0			219253_at	TMEM185B	18617	4927.75	0.913	0	0
208158_s_at	OSBPL1A	7665	4812.14	1.1237	0	0			206919_at	ELK4	6445	4927.89	0.9406	0	0
215047_at	TRIM58	14421	4812.17	1.099	0	0			201695_s_at	PNP	1223	4928.39	0.8653	0	0
207815_at	PF4V1	7334	4814.04	1.2179	0	0			205327_s_at	ACVR2A	4854	4928.99	0.9022	0	0
208637_x_at	ACTN1	8134	4815.15	1.1495	0	0			209209_s_at	FERMT2	8703	4929.3	0.9548	0	0
212681_at	EPB41L3	12066	4815.15	1.1373	0	0			210915_x_at	TRBC1	10362	4933.76	0.8984	0	0
200658_s_at	PHB	186	4818.37	1.1495	0	0			218791_s_at	KATNBL1	18155	4934.94	0.9371	0	0
201828_x_at	FAM127A	1356	4818.54	1.0639	0	0			208579_x_at	H2BFS	8077	4935.2	0.8853	0	0
218864_at	TNS1	18228	4820.22	1.0785	0	0			202497_x_at	SLC2A3	2025	4938	0.9802	0	0
219077_s_at	WWOX	18441	4821.09	1.2191	0	0			201887_at	IL13RA1	1415	4939.05	0.9984	0	0
210653_s_at	BCKDHB	10118	4823.41	1.077	0	0			220285_at	ABHD17B	19649	4941.64	0.9231	0	0
219607_s_at	MS4A4A	18971	4823.92	1.0274	0	0			210837_s_at	PDE4D	10297	4943.02	0.9189	0	0
218376_s_at	MICAL1	17741	4824.55	1.1102	0	0			212845_at	SAMD4A	12230	4945.63	0.9684	0	0
200890_s_at	SSR1	418	4825	1.2932	0	0			204794_at	DUSP2	4321	4946.05	0.9857	0	0
218163_at	MCTS1	17528	4826.07	1.1395	0	0			209685_s_at	PRKCB	9173	4946.22	0.9049	0	0
212296_at	PSMD14	11682	4826.16	1.2457	0	0			212098_at	MGAT5	11484	4949.79	0.9121	0	0
218252_at	CKAP2	17617	4828.02	1.2348	0	0			205888_s_at	JAKMIP2	5415	4953.13	0.89	0	0
204044_at	QPRT	3571	4828.27	1.1254	0	0			214617_at	PRF1	13995	4954.79	0.8462	0	0
204868_at	ICT1	4395	4830.96	1.1537	0	0			206385_s_at	ANK3	5911	4955.1	0.9204	0	0
213188_s_at	MINA	12570	4832.28	1.0463	0	0			214499_s_at	BCLAF1	13878	4956.49	0.9414	0	0
222380_s_at	PDCD6	21739	4833.24	1.0564	0	0			219256_s_at	SH3TC1	18620	4956.55	0.9164	0	0
212226_s_at	PPAP2B	11612	4834.48	1.0865	0	0			200927_s_at	RAB14	455	4957.04	0.953	0	0
203837_at	MAP3K5	3364	4834.48	1.0978	0	0			214183_s_at	TKTL1	13562	4957.92	0.9239	0	0
205390_s_at	ANK1	4917	4836.15	1.1576	0	0			214582_at	PDE3B	13960	4958.24	0.9133	0	0
212596_s_at	HMGXB4	11981	4838.5	1.2318	0	0			211654_x_at	HLA-DQB1	11058	4960.86	0.9216	0	0
212115_at	HN1L	11501	4839.97	1.1469	0	0			201146_at	NFE2L2	674	4963.19	0.9071	0	0
209514_s_at	RAB27A	9007	4840	1.2458	0	0			201029_s_at	CD99	557	4963.24	0.9178	0	0
212907_at	SLC30A1	12291	4841.49	1.0987	0	0			212225_at	EIF1	11611	4963.65	0.926	0	0
205640_at	ALDH3B1	5167	4841.63	1.2064	0	0			210858_x_at	ATM	10315	4965.25	0.8812	0	0
217738_at	NAMPT	17103	4848.38	1.1508	0	0			206233_at	B4GALT6	5759	4975.93	0.9022	0.0001	0
205565_s_at	FXN	5092	4849.6	1.1627	0	0			219292_at	THAP1	18656	4978.66	0.9105	0.0001	0
205131_x_at	CLEC11A	4658	4850.02	1.1848	0	0			212179_at	PNISR	11565	4979.23	0.9518	0.0001	0
215177_s_at	ITGA6	14551	4850.1	1.0588	0	0			209574_s_at	LDLRAD4	9064	4983.65	0.971	0.0001	0
202330_s_at	UNG	1858	4861.11	1.1209	0	0			200790_at	ODC1	318	4985.71	0.9849	0.0001	0
200629_at	WARS	157	4862.67	1.1521	0	0			207920_x_at	ZFX	7436	4986.95	0.9213	0.0001	0
202246_s_at	CDK4	1774	4864.92	1.1931	0	0			218987_at	ATF7IP	18351	4987.52	0.8563	0.0001	0
212606_at	WDFY3	11991	4865.02	1.0437	0	0			205804_s_at	TRAF3IP3	5331	4988.35	0.8977	0.0001	0
213566_at	RNASE6	12947	4866.32	1.0249	0	0			204197_s_at	RUNX3	3724	4988.85	0.9071	0.0001	0
202666_s_at	ACTL6A	2194	4870.01	1.0792	0	0			211269_s_at	IL2RA	10701	4989.2	0.9495	0.0001	0
217848_s_at	PPA1	17213	4876.57	1.2225	0	0			210012_s_at	EWSR1	9497	4990.04	0.9638	0.0001	0
204766_s_at	NUDT1	4293	4877.05	1.23	0	0			218303_x_at	KRCC1	17668	4990.48	0.9588	0.0001	0
212694_s_at	PCCB	12079	4877.8	1.2408	0	0			217986_s_at	BAZ1A	17351	4991.26	0.9249	0.0001	0
221258_s_at	KIF18A	20621	4877.87	1.2303	0	0			219797_at	MGAT4A	19161	4991.32	0.9723	0.0001	0
218330_s_at	NAV2	17695	4879.56	1.0702	0	0			205316_at	SLC15A2	4843	4991.57	0.9113	0.0001	0
210119_at	KCNJ15	9603	4880.14	1.2117	0	0			218940_at	VCPKMT	18304	4992.45	0.8925	0.0001	0
202591_s_at	SSBP1	2119	4881.99	1.2248	0	0			203097_s_at	RAPGEF2	2626	4992.47	0.9183	0.0001	0
218701_at	LACTB2	18065	4882.97	1.1098	0	0			205020_s_at	ARL4A	4547	4994.01	0.9445	0.0001	0
203214_x_at	CDK1	2742	4884.7	1.1481	0	0			208785_s_at	MAP1LC3B	8280	4996.8	0.9052	0.0001	0
221922_at	GPSM2	21282	4886.36	1.1455	0	0			207275_s_at	ACSL1	6800	4996.86	0.9832	0.0001	0
208680_at	PRDX1	8176	4887.1	1.16	0	0			221260_s_at	CSRNP2	20623	4999.83	0.8743	0.0001	0
209421_at	MSH2	8914	4887.34	1.138	0	0			203992_s_at	KDM6A	3519	5005.94	0.9394	0.0001	0
211569_s_at	HADH	10974	4889.96	1.2059	0	0			220319_s_at	MYLIP	19683	5006.87	0.9229	0.0001	0
219403_s_at	HPSE	18767	4890.61	1.0166	0	0			204258_at	CHD1	3785	5007.63	0.928	0.0001	0
220952_s_at	PLEKHA5	20316	4892.37	1.0114	0	0			204194_at	BACH1	3721	5010.37	0.9189	0.0001	0
219038_at	MORC4	18402	4896.15	1.0901	0	0			218929_at	CDKN2AIP	18293	5011.52	0.9025	0.0001	0
203335_at	PHYH	2862	4896.33	1.0463	0	0			204140_at	TPST1	3667	5011.62	0.8614	0.0001	0
218392_x_at	SFXN1	17757	4897.12	1.1649	0	0			210916_s_at	CD44	10363	5013.22	0.832	0.0001	0
210613_s_at	SYNGR1	10078	4898.84	1.1914	0	0			212607_at	AKT3	11992	5013.51	0.8891	0.0001	0
202626_s_at	LYN	2154	4899.62	1.0101	0	0			204215_at	TMEM243	3742	5013.72	0.8736	0.0001	0
209200_at	MEF2C	8694	4900.88	1.0703	0	0			219657_s_at	KLF3	19021	5017.8	0.8734	0.0001	0
213427_at	RPP40	12808	4902.06	1.1153	0	0			201196_s_at	AMD1	724	5019.26	0.9157	0.0001	0
215269_at	TRAPPC10	14643	4902.21	1.0948	0	0			202872_at	ATP6V1C1	2400	5019.65	0.8981	0.0001	0
220034_at	IRAK3	19398	4903.46	1.0772	0	0			213193_x_at	TRBC1	12575	5020.66	0.879	0.0001	0
40016_g_at	MAST4	21946	4905.3	1.0271	0	0			219352_at	HERC6	18716	5020.87	0.9186	0.0001	0
210088_x_at	MYL4	9572	4909.96	1.1525	0	0			206020_at	SOCS6	5547	5022.17	0.9165	0.0001	0
201528_at	RPA1	1056	4910.82	1.1767	0	0			218669_at	RAP2C	18033	5026.24	0.8772	0.0001	0
203967_at	CDC6	3494	4912.04	1.2164	0	0			203146_s_at	GABBR1	2674	5030.46	0.8861	0.0001	0
202345_s_at	FABP5	1873	4913.08	1.1468	0	0			219517_at	ELL3	18881	5030.51	0.9143	0.0001	0
206207_at	CLC	5733	4913.72	1.149	0	0			210852_s_at	AASS	10311	5031.08	0.974	0.0001	0
218138_at	MKKS	17503	4914.03	1.0107	0	0			218113_at	TMEM2	17478	5031.38	0.9261	0.0001	0
205167_s_at	CDC25C	4694	4914.55	1.2726	0	0			209306_s_at	SWAP70	8800	5031.44	0.9149	0.0001	0
218982_s_at	MRPS17	18346	4915.23	1.1855	0	0			220331_at	CYP46A1	19695	5035.53	0.9965	0.0001	0
208828_at	POLE3	8323	4915.42	1.1824	0	0			211502_s_at	CDK14	10909	5036.06	0.9888	0.0001	0
200975_at	PPT1	503	4915.52	1.2519	0	0			203036_s_at	MTSS1	2565	5040.33	0.8764	0.0001	0
210586_x_at	RHD	10053	4916.87	1.1342	0	0			210829_s_at	SSBP2	10289	5041.78	0.881	0.0001	0
55872_at	ZNF512B	22108	4917.19	1.1024	0	0			200632_s_at	NDRG1	160	5042.22	0.9288	0.0001	0
209365_s_at	ECM1	8858	4919.01	1.076	0	0			210621_s_at	RASA1	10086	5042.25	0.8754	0.0001	0
211207_s_at	ACSL6	10647	4919.54	1.1216	0	0			212386_at	TCF4	11771	5044.15	0.9794	0.0001	0
213246_at	TMEM251	12628	4919.84	1.0221	0	0			217552_x_at	CR1	16917	5044.2	0.9436	0.0001	0
205403_at	IL1R2	4930	4920.63	1.212	0	0			221624_at	TCL6	20986	5054.49	0.8489	0.0001	0
201670_s_at	MARCKS	1198	4921.83	1.1181	0	0			203688_at	PKD2	3215	5060.51	0.915	0.0001	0
215076_s_at	COL3A1	14450	4922.39	1.0992	0	0			46142_at	LMF1	22022	5060.79	0.9466	0.0001	0
218782_s_at	ATAD2	18146	4925.16	1.1697	0	0			218518_at	FAM13B	17883	5061.18	0.8856	0.0001	0
209875_s_at	SPP1	9361	4926.34	1.1551	0	0			203378_at	PCF11	2905	5061.23	0.9171	0.0001	0
221840_at	PTPRE	21200	4927.18	1.0699	0	0			204243_at	RLF	3770	5061.99	0.9668	0.0001	0
215030_at	GRSF1	14404	4928.45	1.1251	0	0			206169_x_at	ZC3H7B	5695	5067.34	0.972	0.0001	0
218966_at	MYO5C	18330	4930.55	1.0811	0	0			216942_s_at	CD58	16312	5068.93	0.9198	0.0001	0
212352_s_at	TMED10	11737	4931.91	1.207	0	0			200779_at	ATF4	307	5070.31	0.9393	0.0001	0
48808_at	DHFR	22047	4932.26	1.1737	0	0			201086_x_at	SON	614	5072.7	0.9397	0.0001	0
218858_at	DEPTOR	18222	4933.61	1.2174	0	0			216321_s_at	NR3C1	15693	5073.52	0.9355	0.0001	0
205612_at	MMRN1	5139	4934.44	1.0947	0	0			220235_s_at	LRIF1	19599	5073.97	0.9451	0.0001	0
AFFX-HUMGAPDH/M33197_M_at	GAPDH	22233	4936.67	1.2021	0	0			219540_at	ZNF267	18904	5074.8	0.9577	0.0001	0
200979_at	PDHA1	507	4938.15	1.1676	0	0			213725_x_at	XYLT1	13105	5075.4	0.9813	0.0001	0
214061_at	TBC1D31	13440	4938.22	1.0974	0	0			206983_at	CCR6	6509	5079.56	0.8324	0.0001	0
219628_at	ZMAT3	18992	4943.02	1.0554	0	0			209882_at	RIT1	9368	5081.81	0.9936	0.0001	0
210296_s_at	PEX2	9776	4945.86	1.0274	0	0			220104_at	ZC3HAV1	19468	5085.2	0.9618	0.0001	0
211474_s_at	SERPINB6	10883	4947.68	1.0951	0	0			210227_at	DLGAP2	9708	5086.64	0.8964	0.0001	0
218027_at	MRPL15	17392	4952.07	1.1762	0	0			208456_s_at	RRAS2	7954	5089.66	0.9753	0.0001	0
219014_at	PLAC8	18378	4956.58	1.0834	0	0			200815_s_at	PAFAH1B1	343	5090.32	0.9229	0.0001	0
215143_at	DPY19L2P2	14517	4957.99	1.1176	0	0			218032_at	SNN	17397	5092.34	0.9916	0.0001	0
214537_at	HIST1H1D	13916	4960.51	1.0259	0	0			222243_s_at	TOB2	21602	5097.47	0.8844	0.0001	0
208999_at	39692	8493	4961.1	1.2413	0	0			201325_s_at	EMP1	853	5098.17	0.9692	0.0001	0
218988_at	SLC35E3	18352	4962.35	1.0018	0	0			201188_s_at	ITPR3	716	5098.48	0.904	0.0001	0
213817_at	IRAK3	13197	4962.77	1.0773	0	0			200951_s_at	CCND2	479	5098.57	0.9539	0.0001	0
211126_s_at	CSRP2	10570	4964.37	1.0994	0	0			202543_s_at	GMFB	2071	5099.46	0.9295	0.0001	0
213589_s_at	B3GNTL1	12969	4964.43	1.1612	0	0			205692_s_at	CD38	5219	5099.5	0.9785	0.0001	0
200795_at	SPARCL1	323	4966.04	1.2133	0	0			209034_at	PNRC1	8528	5099.63	0.8463	0.0001	0
211275_s_at	GYG1	10707	4966.38	1.1577	0	0			220917_s_at	WDR19	20281	5099.7	0.8945	0.0001	0
202084_s_at	SEC14L1	1612	4969.24	1.1475	0	0			209199_s_at	MEF2C	8693	5100.46	0.9961	0.0001	0
210046_s_at	IDH2	9531	4970.09	1.2167	0	0			218166_s_at	RSF1	17531	5101.45	0.8833	0.0001	0
209525_at	HDGFRP3	9018	4970.39	1.0981	0	0			214719_at	SLC46A3	14095	5102.64	0.9378	0.0001	0
202862_at	FAH	2390	4972.89	1.0275	0	0			216350_s_at	ZNF10	15721	5103.1	0.9417	0.0001	0
204807_at	TMEM5	4334	4978.78	1.0894	0	0			206182_at	ZNF134	5708	5108.92	0.9053	0.0001	0
203561_at	FCGR2A	3088	4980.08	1.2104	0	0			AFFX-HUMISGF3A/M97935_5_at	STAT1	22235	5108.94	0.8637	0.0001	0
212314_at	SEL1L3	11699	4982.6	1.0782	0.0001	0			209281_s_at	ATP2B1	8775	5109.14	0.8292	0.0001	0
205412_at	ACAT1	4939	4984.84	1.1797	0.0001	0			216563_at	ANKRD12	15933	5109.8	0.9142	0.0001	0
202125_s_at	TRAK2	1653	4986.35	1.1091	0.0001	0			212478_at	RMND5A	11863	5110.89	0.918	0.0001	0
214669_x_at	IGKC	14045	4988.29	1.1548	0.0001	0			206181_at	SLAMF1	5707	5111.23	0.8463	0.0001	0
215483_at	AKAP9	14856	4990.04	1.023	0.0001	0			213839_at	CLMN	13219	5116.1	0.893	0.0001	0
200644_at	MARCKSL1	172	4991.89	1.1133	0.0001	0			219383_at	PRR5L	18747	5124.68	0.9245	0.0001	0
201666_at	TIMP1	1194	4992.64	1.0779	0.0001	0			204937_s_at	ZNF274	4464	5125.54	0.8709	0.0001	0
204603_at	EXO1	4130	4992.92	1.2072	0.0001	0			212577_at	SMCHD1	11962	5125.91	0.9233	0.0001	0
205681_at	BCL2A1	5208	4993.26	1.0433	0.0001	0			220577_at	GVINP1	19941	5134.57	0.8555	0.0002	0
203669_s_at	DGAT1	3196	4993.36	1.2519	0.0001	0			212632_at	STX7	12017	5135.67	0.9659	0.0002	0
208857_s_at	PCMT1	8352	5000.05	1.1686	0.0001	0			209969_s_at	STAT1	9455	5137.67	0.9469	0.0002	0
206765_at	KCNJ2	6291	5000.33	1.0247	0.0001	0			218637_at	IMPACT	18001	5137.98	0.984	0.0002	0
204151_x_at	AKR1C1	3678	5001.2	1.1985	0.0001	0			220122_at	MCTP1	19486	5138.12	0.9881	0.0002	0
205789_at	CD1D	5316	5001.53	1.1312	0.0001	0			203739_at	ZNF217	3266	5139.48	0.9586	0.0002	0
205053_at	PRIM1	4580	5005.89	1.2022	0.0001	0			203186_s_at	S100A4	2714	5140.54	0.9454	0.0002	0
209485_s_at	OSBPL1A	8978	5006.19	1.1268	0.0001	0			212730_at	SYNM	12115	5141.21	0.9673	0.0002	0
210115_at	RPL39L	9599	5007.19	1.2371	0.0001	0			208056_s_at	CBFA2T3	7565	5143.58	0.9802	0.0002	0
214306_at	OPA1	13685	5008.37	1.1387	0.0001	0			203769_s_at	STS	3296	5145.13	0.9205	0.0002	0
205885_s_at	ITGA4	5412	5009.08	1.0689	0.0001	0			204415_at	IFI6	3942	5145.17	0.9003	0.0002	0
215049_x_at	CD163	14423	5011	1.1553	0.0001	0			205899_at	CCNA1	5426	5145.75	0.9264	0.0002	0
203428_s_at	ASF1A	2955	5013.42	1.1125	0.0001	0			208883_at	UBR5	8378	5149.52	0.8863	0.0002	0
203661_s_at	TMOD1	3188	5015.13	1.1343	0.0001	0			210634_at	KLHL20	10099	5149.72	0.9739	0.0002	0
204774_at	EVI2A	4301	5016.45	1.1402	0.0001	0			204057_at	IRF8	3584	5152.28	0.9373	0.0002	0
201711_x_at	RANBP2	1239	5017.03	1.1612	0.0001	0			213251_at	SMARCA5	12633	5153.09	0.8689	0.0002	0
213075_at	OLFML2A	12458	5017.74	1.0831	0.0001	0			206613_s_at	TAF1A	6139	5154.4	0.9134	0.0002	0
209515_s_at	RAB27A	9008	5017.8	1.1701	0.0001	0			213878_at	PYROXD1	13258	5154.75	0.9427	0.0002	0
217800_s_at	NDFIP1	17165	5018.85	1.0421	0.0001	0			207894_s_at	TCL6	7413	5156.4	0.8597	0.0002	0
212738_at	ARHGAP19	12123	5019.17	1.2425	0.0001	0			215009_s_at	THAP9-AS1	14383	5158.86	0.8633	0.0002	0
212820_at	DMXL2	12205	5021.73	1.1316	0.0001	0			204507_s_at	PPP3R1	4034	5158.99	0.9224	0.0002	0
201111_at	CSE1L	639	5026.67	1.1807	0.0001	0			219031_s_at	NIP7	18395	5159.19	0.9	0.0002	0
202412_s_at	USP1	1940	5028.09	1.1937	0.0001	0			206033_s_at	DSC3	5560	5163.7	0.9378	0.0002	0
202483_s_at	RANBP1	2011	5030.85	1.1943	0.0001	0			211744_s_at	CD58	11144	5163.77	0.9518	0.0002	0
201990_s_at	CREBL2	1518	5032.28	1.0707	0.0001	0			201009_s_at	TXNIP	537	5164.85	0.9176	0.0002	0
216063_at	HBBP1	15435	5034.94	1.1673	0.0001	0			218284_at	SMAD3	17649	5165.37	0.954	0.0002	0
212568_s_at	DLAT	11953	5035.91	1.1451	0.0001	0			202843_at	DNAJB9	2371	5165.76	0.9568	0.0002	0
213394_at	MAPKBP1	12775	5037.56	1.0281	0.0001	0			210895_s_at	CD86	10349	5165.83	0.9029	0.0002	0
212464_s_at	FN1	11849	5038.62	1.19	0.0001	0			201848_s_at	BNIP3	1376	5167.13	0.9629	0.0002	0
221765_at	UGCG	21125	5038.98	1.1845	0.0001	0			204299_at	SRSF10	3826	5168.72	0.9531	0.0002	0
202007_at	NID1	1535	5041.37	1.195	0.0001	0			202770_s_at	CCNG2	2298	5170.08	0.908	0.0002	0
209087_x_at	MCAM	8581	5041.61	1.1373	0.0001	0			219109_at	SPAG16	18473	5173.02	0.9687	0.0002	0
203409_at	DDB2	2936	5043.8	1.2062	0.0001	0			202221_s_at	EP300	1749	5173.93	0.9159	0.0002	0
210005_at	GART	9490	5044.48	1.1476	0.0001	0			213348_at	CDKN1C	12729	5174.42	0.9534	0.0002	0
208950_s_at	ALDH7A1	8445	5044.7	1.1824	0.0001	0			206545_at	CD28	6071	5177.63	0.9569	0.0002	0
218017_s_at	HGSNAT	17382	5045.87	1.0058	0.0001	0			211742_s_at	EVI2B	11142	5177.97	0.9366	0.0002	0
221527_s_at	PARD3	20890	5049.87	1.0728	0.0001	0			217284_x_at	SERHL2	16649	5181.9	0.9161	0.0002	0
213002_at	MARCKS	12385	5051.13	1.0963	0.0001	0			206762_at	KCNA5	6288	5182.45	0.9635	0.0002	0
209975_at	CYP2E1	9461	5051.39	1.1294	0.0001	0			202968_s_at	DYRK2	2497	5182.65	0.9279	0.0002	0
218073_s_at	NDC1	17438	5052.38	1.1877	0.0001	0			204700_x_at	DIEXF	4227	5185.78	0.8834	0.0002	0
203508_at	TNFRSF1B	3035	5052.59	1.1412	0.0001	0			202688_at	TNFSF10	2216	5189.38	0.9795	0.0002	0
213920_at	CUX2	13299	5053.89	1.1003	0.0001	0			202531_at	IRF1	2059	5189.46	0.8312	0.0002	0
202309_at	MTHFD1	1837	5054.07	1.1661	0.0001	0			207394_at	ZNF137P	6917	5191.27	0.9118	0.0002	0
201906_s_at	CTDSPL	1434	5054.4	1.1905	0.0001	0			220924_s_at	SLC38A2	20288	5193.22	0.8872	0.0002	0
212428_at	KIAA0368	11813	5058.74	1.2983	0.0001	0			218147_s_at	GLT8D1	17512	5195.4	0.9591	0.0002	0
219646_at	DEF8	19010	5060.24	1.084	0.0001	0			221875_x_at	HLA-F	21235	5196.26	0.9458	0.0002	0
213674_x_at	IGHD	13054	5060.53	1.0095	0.0001	0			217176_s_at	ZFX	16543	5197.64	0.9559	0.0002	0
210105_s_at	FYN	9589	5062.86	1.0944	0.0001	0			208178_x_at	TRIO	7684	5197.82	0.9442	0.0002	0
213226_at	CCNA2	12608	5062.98	1.2626	0.0001	0			207978_s_at	NR4A3	7489	5204.6	0.9362	0.0002	0
216449_x_at	HSP90B1	15820	5067.52	1.2125	0.0001	0			208652_at	PPP2CA	8149	5204.95	0.9001	0.0002	0
212589_at	RRAS2	11974	5069.38	1.0055	0.0001	0			213694_at	RSBN1	13074	5205.64	0.9452	0.0002	0
218698_at	APIP	18062	5071.73	1.1967	0.0001	0			209765_at	ADAM19	9253	5206.08	0.8646	0.0002	0
220992_s_at	TRMT1L	20356	5073.48	1.0119	0.0001	0			210117_at	SPAG1	9601	5206.51	0.9817	0.0002	0
210180_s_at	TRA2B	9664	5074.18	1.0879	0.0001	0			207266_x_at	RBMS1	6791	5206.71	0.8511	0.0002	0
219696_at	DENND1B	19060	5077.04	1.0806	0.0001	0			202479_s_at	TRIB2	2007	5208.28	0.834	0.0002	0
214169_at	SUN1	13548	5081.31	1.0224	0.0001	0			218437_s_at	LZTFL1	17802	5209.47	0.981	0.0002	0
200677_at	PTTG1IP	205	5082.13	1.1228	0.0001	0			201604_s_at	PPP1R12A	1132	5212.42	0.9409	0.0002	0
212737_at	GM2A	12122	5082.43	1.1651	0.0001	0			201925_s_at	CD55	1453	5213	0.9853	0.0002	0
208923_at	CYFIP1	8418	5082.62	1.1944	0.0001	0			212677_s_at	CEP68	12062	5213.65	0.9983	0.0002	0
208900_s_at	TOP1	8395	5083.71	1.1563	0.0001	0			202481_at	DHRS3	2009	5213.98	0.9451	0.0002	0
218493_at	SNRNP25	17858	5085.28	1.2312	0.0001	0			202910_s_at	CD97	2439	5216.25	0.9546	0.0003	0
202220_at	KIAA0907	1748	5089.95	1.1422	0.0001	0			216652_s_at	DR1	16022	5218.13	0.9298	0.0003	0
211423_s_at	SC5D	10833	5090.18	1.0741	0.0001	0			214714_at	ZNF394	14090	5218.78	0.9239	0.0003	0
207540_s_at	SYK	7061	5090.72	1.1095	0.0001	0			214470_at	KLRB1	13849	5218.85	0.839	0.0003	0
202729_s_at	LTBP1	2257	5093.72	1.0805	0.0001	0			212912_at	RPS6KA2	12296	5219.03	0.9919	0.0003	0
200656_s_at	P4HB	184	5094.12	1.2602	0.0001	0			213659_at	ZNF75D	13039	5220.59	0.9139	0.0003	0
202315_s_at	BCR	1843	5095.83	1.0643	0.0001	0			206118_at	STAT4	5644	5221.66	0.897	0.0003	0
203922_s_at	CYBB	3449	5096.8	1.0269	0.0001	0			202816_s_at	SS18	2344	5226.06	0.8775	0.0003	0
202371_at	TCEAL4	1899	5101.13	1.053	0.0001	0			211106_at	SUPT3H	10550	5226.31	0.9111	0.0003	0
205857_at	SLC18A2	5384	5103.68	1.0049	0.0001	0			218242_s_at	SUV420H1	17607	5227.95	0.9321	0.0003	0
203591_s_at	CSF3R	3118	5105.5	1.2267	0.0001	0			218224_at	PNMA1	17589	5229.99	0.9867	0.0003	0
211535_s_at	FGFR1	10941	5105.79	1.1403	0.0001	0			210346_s_at	CLK4	9825	5231.04	0.8805	0.0003	0
208690_s_at	PDLIM1	8185	5106.1	1.0547	0.0001	0			219930_at	KLF8	19294	5234.3	0.8722	0.0003	0
216228_s_at	WDHD1	15600	5107.5	1.1708	0.0001	0			206089_at	NELL1	5615	5234.52	0.9275	0.0003	0
201202_at	PCNA	730	5108.4	1.2024	0.0001	0			213375_s_at	N4BP2L1	12756	5234.55	0.9623	0.0003	0
203167_at	TIMP2	2695	5110.41	1.0833	0.0001	0			217741_s_at	ZFAND5	17106	5238.47	0.9597	0.0003	0
202139_at	AKR7A2	1667	5112	1.2399	0.0001	0			212307_s_at	OGT	11692	5239.06	0.9216	0.0003	0
210944_s_at	CAPN3	10391	5112.49	1.0752	0.0001	0			201502_s_at	NFKBIA	1030	5240.38	0.8953	0.0003	0
220094_s_at	MCUR1	19458	5112.83	1.2809	0.0001	0			203748_x_at	RBMS1	3275	5244.33	0.8588	0.0003	0
206772_at	PTH2R	6298	5113.52	1.0671	0.0001	0			221596_s_at	RBM48	20958	5246.95	0.9544	0.0003	0
209366_x_at	CYB5A	8859	5115.29	1.1791	0.0001	0			206606_at	LIPC	6132	5247.23	0.9703	0.0003	0
207173_x_at	CDH11	6698	5116.7	1.0058	0.0001	0			218401_s_at	ZNF281	17766	5248.36	0.902	0.0003	0
207843_x_at	CYB5A	7362	5120.66	1.1866	0.0001	0			216874_at	LOC100505498	16244	5249.36	0.8917	0.0003	0
202715_at	CAD	2243	5121.81	1.1706	0.0001	0			217811_at	SELT	17176	5249.64	0.8893	0.0003	0
210299_s_at	FHL1	9779	5125.06	1.0797	0.0001	0			216109_at	MED13L	15481	5253.18	0.9401	0.0003	0
205194_at	PSPH	4721	5125.12	1.1161	0.0001	0			205463_s_at	PDGFA	4990	5255.4	0.9449	0.0003	0
209258_s_at	SMC3	8752	5125.67	1.2046	0.0001	0			205883_at	ZBTB16	5410	5257.19	0.9536	0.0003	0
219510_at	POLQ	18874	5127.46	1.2307	0.0001	0			201878_at	ARIH1	1406	5257.7	0.9575	0.0003	0
204671_s_at	ANKRD6	4198	5127.66	1.1253	0.0001	0			204735_at	PDE4A	4262	5259.13	0.9883	0.0003	0
206465_at	ACSBG1	5991	5127.88	1.1667	0.0001	0			212672_at	ATM	12057	5261.43	0.8508	0.0003	0
212463_at	CD59	11848	5130.21	1.1303	0.0001	0			216191_s_at	TRDV3	15563	5262.07	0.8943	0.0003	0
204784_s_at	MLF1	4311	5134.93	1.1647	0.0001	0			208147_s_at	CYP2C8	7655	5262.89	0.8489	0.0003	0
212460_at	SPTSSA	11845	5135.67	1.1326	0.0001	0			209626_s_at	OSBPL3	9116	5263.91	0.932	0.0003	0
212264_s_at	WAPAL	11650	5135.99	1.1618	0.0001	0			219810_at	VCPIP1	19174	5264.65	0.9319	0.0003	0
204891_s_at	LCK	4418	5138.32	1.0101	0.0001	0			214988_s_at	SON	14363	5265.05	0.9624	0.0003	0
205856_at	SLC14A1	5383	5139.72	1.1733	0.0001	0			219260_s_at	ELP5	18624	5266.18	0.9789	0.0003	0
201816_s_at	GBAS	1344	5142.07	1.2106	0.0001	0			201998_at	ST6GAL1	1526	5266.22	0.8818	0.0003	0
212731_at	ANKRD46	12116	5145.02	1.0256	0.0001	0			200881_s_at	DNAJA1	409	5266.4	0.8997	0.0003	0
201911_s_at	FARP1	1439	5145.39	1.1034	0.0002	0			218880_at	FOSL2	18244	5271.93	0.924	0.0004	0
208795_s_at	MCM7	8290	5145.78	1.2275	0.0002	0			201210_at	DDX3X	738	5272.96	0.8972	0.0004	0
210567_s_at	SKP2	10034	5146.47	1.2711	0.0002	0			201745_at	TWF1	1273	5273	0.9195	0.0004	0
212846_at	RRP1B	12231	5146.89	1.1091	0.0002	0			202006_at	PTPN12	1534	5273.4	0.968	0.0004	0
202903_at	LSM5	2432	5149.06	1.1498	0.0002	0			209798_at	NPAT	9286	5273.45	0.9016	0.0004	0
201529_s_at	RPA1	1057	5149.37	1.1244	0.0002	0			203411_s_at	LMNA	2938	5276.64	0.8575	0.0004	0
203637_s_at	MID1	3164	5153.23	1.0375	0.0002	0			213239_at	PIBF1	12621	5278.77	0.9547	0.0004	0
201555_at	MCM3	1083	5153.26	1.1928	0.0002	0			204716_at	CCDC6	4243	5279.54	0.9568	0.0004	0
222078_at	PKLR	21438	5154.16	1.1956	0.0002	0			201867_s_at	TBL1X	1395	5281.12	0.9379	0.0004	0
203320_at	SH2B3	2847	5156.22	1.0568	0.0002	0			212074_at	SUN1	11460	5281.32	0.9116	0.0004	0
37384_at	PPM1F	21877	5156.66	1.1102	0.0002	0			221658_s_at	IL21R	21019	5281.53	0.9825	0.0004	0
204887_s_at	PLK4	4414	5157.07	1.2291	0.0002	0			39402_at	IL1B	21932	5282.1	0.9835	0.0004	0
212254_s_at	DST	11640	5157.91	1.0633	0.0002	0			213539_at	CD3D	12920	5282.19	0.9134	0.0004	0
206445_s_at	PRMT1	5971	5158.29	1.1484	0.0002	0			214132_at	ATP5C1	13511	5282.38	0.9199	0.0004	0
212175_s_at	AK2	11561	5158.58	1.1782	0.0002	0			212642_s_at	HIVEP2	12027	5282.64	0.8739	0.0004	0
209295_at	TNFRSF10B	8789	5158.76	1.0637	0.0002	0			209846_s_at	BTN3A2	9332	5283.12	0.9422	0.0004	0
219494_at	RAD54B	18858	5158.97	1.1715	0.0002	0			213286_at	ZFR	12667	5285.61	0.9548	0.0004	0
203465_at	MRPL19	2992	5158.99	1.1519	0.0002	0			213293_s_at	TRIM22	12674	5287.86	0.8178	0.0004	0
204048_s_at	PHACTR2	3575	5161.23	1.1425	0.0002	0			204684_at	NPTX1	4211	5288.08	0.8832	0.0004	0
38158_at	ESPL1	21910	5161.31	1.2342	0.0002	0			213281_at	JUN	12662	5289.48	0.8818	0.0004	0
206580_s_at	EFEMP2	6106	5162.13	1.0315	0.0002	0			215501_s_at	DUSP10	14874	5289.51	0.9027	0.0004	0
215856_at	SIGLEC15	15229	5162.18	1.025	0.0002	0			212959_s_at	GNPTAB	12342	5294.36	0.9899	0.0004	0
39248_at	AQP3	21928	5162.87	1.1367	0.0002	0			201888_s_at	IL13RA1	1416	5294.58	0.9764	0.0004	0
212605_s_at	NUDT3	11990	5163.55	1.0419	0.0002	0			206866_at	CDH4	6392	5295.44	0.9021	0.0004	0
201681_s_at	DLG5	1209	5164.81	1.1522	0.0002	0			211612_s_at	IL13RA1	11017	5298.76	0.9343	0.0004	0
213064_at	ZC3H14	12447	5165.17	1.1553	0.0002	0			201844_s_at	RYBP	1372	5301.36	0.9302	0.0004	0
203485_at	RTN1	3012	5165.24	1.235	0.0002	0			205831_at	CD2	5358	5302.59	0.914	0.0004	0
209268_at	VPS45	8762	5166.08	1.1321	0.0002	0			218312_s_at	ZSCAN18	17677	5303.8	0.8461	0.0004	0
214925_s_at	SPTAN1	14300	5166.54	1.1117	0.0002	0			218346_s_at	SESN1	17711	5307.56	0.9931	0.0004	0
202182_at	KAT2A	1710	5166.55	1.1132	0.0002	0			209960_at	HGF	9446	5307.6	0.9256	0.0004	0
200821_at	LAMP2	349	5168.56	1.1603	0.0002	0			208553_at	HIST1H1E	8051	5309.09	0.8523	0.0004	0
209337_at	PSIP1	8830	5170.51	1.1494	0.0002	0			204484_at	PIK3C2B	4011	5310.29	0.8519	0.0004	0
218792_s_at	BSPRY	18156	5170.71	1.0743	0.0002	0			213915_at	NKG7	13294	5315.63	0.9466	0.0005	0
203980_at	FABP4	3507	5173.23	1.2517	0.0002	0			217672_x_at	EIF1	17037	5315.86	0.9072	0.0005	0
212320_at	TUBB	11705	5173.25	1.1962	0.0002	0			203474_at	IQGAP2	3001	5317.79	0.9819	0.0005	0
220239_at	KLHL7	19603	5173.34	1.1331	0.0002	0			38241_at	BTN3A3	21911	5317.86	0.9852	0.0005	0
204271_s_at	EDNRB	3798	5173.67	1.0243	0.0002	0			212795_at	KIAA1033	12180	5320.89	0.8698	0.0005	0
202558_s_at	HSPA13	2086	5174.52	1.0318	0.0002	0			201881_s_at	ARIH1	1409	5322.41	0.9909	0.0005	0
213469_at	PGAP1	12850	5174.83	1.1409	0.0002	0			212557_at	ZNF451	11942	5322.85	0.9742	0.0005	0
203923_s_at	CYBB	3450	5175.12	1.0081	0.0002	0			216860_s_at	GDF11	16230	5322.96	0.9375	0.0005	0
212807_s_at	SORT1	12192	5175.72	1.1117	0.0002	0			220068_at	VPREB3	19432	5326.74	0.9925	0.0005	0
213457_at	MFHAS1	12838	5179.92	1.0654	0.0002	0			212689_s_at	KDM3A	12074	5327.37	0.9299	0.0005	0
211379_x_at	B3GALNT1	10795	5180.64	1.0914	0.0002	0			213361_at	TDRD7	12742	5329.49	0.9	0.0005	0
212958_x_at	PAM	12341	5181.88	1.0104	0.0002	0			214083_at	PPP2R5C	13462	5330.44	0.954	0.0005	0
204604_at	CDK14	4131	5182.13	1.0438	0.0002	0			219520_s_at	WWC3	18884	5332.04	0.9078	0.0005	0
212169_at	FKBP9	11555	5182.76	1.0182	0.0002	0			209102_s_at	HBP1	8596	5332.88	0.9131	0.0005	0
201240_s_at	SPCS2	768	5183.11	1.2065	0.0002	0			204655_at	CCL5	4182	5333.08	0.9324	0.0005	0
209681_at	SLC19A2	9169	5184.31	1.0991	0.0002	0			200887_s_at	STAT1	415	5334.28	0.8837	0.0005	0
208758_at	ATIC	8253	5186.36	1.1711	0.0002	0			218803_at	CHFR	18167	5337	0.867	0.0005	0
220085_at	HELLS	19449	5186.36	1.1657	0.0002	0			204094_s_at	TSC22D2	3621	5340.25	0.9212	0.0005	0
218209_s_at	RPRD1A	17574	5186.77	1.1047	0.0002	0			218041_x_at	SLC38A2	17406	5341.86	0.8937	0.0005	0
218877_s_at	TRMT11	18241	5187.32	1.1385	0.0002	0			202548_s_at	ARHGEF7	2076	5342.15	0.9874	0.0005	0
220001_at	PADI4	19365	5188.01	1.2007	0.0002	0			204004_at	PAWR	3531	5342.83	0.9466	0.0005	0
207072_at	IL18RAP	6598	5191.66	1.0397	0.0002	0			219752_at	RASAL1	19116	5344.42	0.9949	0.0005	0
209732_at	CLEC2B	9220	5192.14	1.0316	0.0002	0			206687_s_at	PTPN6	6213	5344.51	0.8726	0.0005	0
208983_s_at	PECAM1	8477	5192.9	1.1256	0.0002	0			202693_s_at	STK17A	2221	5344.85	0.9725	0.0005	0
203856_at	VRK1	3383	5194.21	1.2163	0.0002	0			208924_at	RNF11	8419	5352	0.9364	0.0006	0
218902_at	NOTCH1	18266	5197.16	1.1757	0.0002	0			212631_at	STX7	12016	5353.63	0.9861	0.0006	0
204391_x_at	TRIM24	3918	5198.3	1.1279	0.0002	0			53720_at	C19orf66	22091	5357.46	0.8529	0.0006	0
213301_x_at	TRIM24	12682	5198.36	1.1514	0.0002	0			208109_s_at	LINC00597	7618	5359.37	0.9146	0.0006	0
216442_x_at	FN1	15813	5199.2	1.1374	0.0002	0			205884_at	ITGA4	5411	5360.07	0.9734	0.0006	0
202052_s_at	RAI14	1580	5200.04	1.0787	0.0002	0			201392_s_at	IGF2R	920	5364.61	0.9812	0.0006	0
217889_s_at	CYBRD1	17254	5200.56	1.213	0.0002	0			203593_at	CD2AP	3120	5365.24	0.9814	0.0006	0
222118_at	CENPN	21478	5200.96	1.2177	0.0002	0			204118_at	CD48	3645	5368.75	0.9235	0.0006	0
202577_s_at	DDX19A	2105	5204.47	1.161	0.0002	0			205277_at	PRDM2	4804	5370.31	0.8823	0.0006	0
213357_at	GTF2H5	12738	5204.48	1.1173	0.0002	0			206059_at	ZNF91	5585	5371.55	0.9364	0.0006	0
217408_at	MRPS18B	16773	5204.86	1.1998	0.0002	0			206235_at	LIG4	5761	5372.71	0.9268	0.0006	0
221879_at	CALML4	21239	5205.93	1.1142	0.0002	0			204613_at	PLCG2	4140	5374.1	0.8868	0.0006	0
205624_at	CPA3	5151	5207.21	1.1027	0.0002	0			201313_at	ENO2	841	5374.16	0.8576	0.0006	0
204082_at	PBX3	3609	5207.36	1.0872	0.0002	0			219409_at	SNIP1	18773	5374.24	0.9331	0.0006	0
204881_s_at	UGCG	4408	5207.78	1.1056	0.0002	0			218352_at	RCBTB1	17717	5375.43	0.9285	0.0007	0
220076_at	ANKH	19440	5209.21	1.1406	0.0002	0			213035_at	ANKRD28	12418	5376.84	0.9599	0.0007	0
205677_s_at	DLEU1	5204	5209.58	1.1825	0.0002	0			217437_s_at	TACC1	16802	5377.95	0.9588	0.0007	0
214170_x_at	FH	13549	5215.78	1.1207	0.0002	0			218614_at	KIAA1551	17979	5379.08	0.8953	0.0007	0
39817_s_at	DNPH1	21941	5219.72	1.2288	0.0002	0			217851_s_at	SLMO2	17216	5381.41	0.9386	0.0007	0
212739_s_at	NME4	12124	5219.84	1.1899	0.0002	0			210571_s_at	CMAHP	10038	5381.68	0.9516	0.0007	0
212405_s_at	METTL13	11790	5220.29	1.103	0.0002	0			218699_at	RAB29	18063	5383.95	0.9369	0.0007	0
204061_at	PRKX	3588	5225.97	1.0004	0.0002	0			205583_s_at	ALG13	5110	5387.23	0.9358	0.0007	0
209172_s_at	CENPF	8666	5227.09	1.2052	0.0002	0			213792_s_at	INSR	13172	5389.4	0.9402	0.0007	0
208248_x_at	APLP2	7752	5227.66	1.1976	0.0002	0			222315_at	LOC100996756	21674	5389.76	0.9753	0.0007	0
217627_at	ZNF573	16992	5227.74	1.0691	0.0002	0			212573_at	ENDOD1	11958	5392.86	0.9482	0.0007	0
220777_at	KIF13A	20141	5228	1.0747	0.0002	0			219426_at	AGO3	18790	5393.84	0.9721	0.0007	0
209509_s_at	DPAGT1	9002	5228.24	1.0966	0.0002	0			219913_s_at	CRNKL1	19277	5394.78	0.9552	0.0007	0
206135_at	ST18	5661	5231.7	1.1378	0.0002	0			202769_at	CCNG2	2297	5395.81	0.9014	0.0007	0
203063_at	PPM1F	2592	5232.52	1.086	0.0002	0			207522_s_at	ATP2A3	7043	5396.01	0.8942	0.0007	0
212686_at	PPM1H	12071	5235.25	1.0301	0.0003	0			213304_at	FAM179B	12685	5396.05	0.9195	0.0007	0
202894_at	EPHB4	2422	5236.35	1.1338	0.0003	0			207605_x_at	ZNF117	7126	5397.86	0.9252	0.0007	0
202353_s_at	PSMD12	1881	5239.05	1.1892	0.0003	0			203159_at	GLS	2687	5401.02	0.9118	0.0007	0
218888_s_at	NETO2	18252	5239.94	1.0574	0.0003	0			204948_s_at	FST	4475	5405.12	0.9227	0.0008	0
212636_at	QKI	12021	5241.46	1.0191	0.0003	0			65521_at	UBE2D4	22179	5405.98	0.928	0.0008	0
212190_at	SERPINE2	11576	5241.85	1.0672	0.0003	0			219684_at	RTP4	19048	5407.75	0.8843	0.0008	0
211163_s_at	TNFRSF10C	10605	5242.29	1.1579	0.0003	0			208937_s_at	ID1	8432	5409.35	0.9479	0.0008	0
203502_at	BPGM	3029	5243.39	1.0508	0.0003	0			217269_s_at	TMPRSS15	16634	5410.26	0.9209	0.0008	0
207945_s_at	CSNK1D	7460	5243.68	1.0281	0.0003	0			209750_at	NR1D2	9238	5414.42	0.9995	0.0008	0.0001
212776_s_at	OBSL1	12161	5243.81	1.2214	0.0003	0			218237_s_at	SLC38A1	17602	5414.63	0.9137	0.0008	0.0001
205269_at	LCP2	4796	5244.62	1.0447	0.0003	0			212486_s_at	FYN	11871	5420.08	0.9889	0.0008	0.0001
215051_x_at	AIF1	14425	5244.67	1.1545	0.0003	0			204972_at	OAS2	4499	5422.17	0.9021	0.0009	0.0001
216049_at	RHOBTB3	15421	5245.91	1.0823	0.0003	0			219821_s_at	GFOD1	19185	5422.83	0.9132	0.0009	0.0001
212235_at	PLXND1	11621	5245.94	1.1777	0.0003	0			203056_s_at	PRDM2	2585	5423.86	0.9111	0.0009	0.0001
214437_s_at	SHMT2	13816	5248.38	1.2054	0.0003	0			205928_at	ZNF443	5455	5424.69	0.8826	0.0009	0.0001
201326_at	CCT6A	854	5249.89	1.2114	0.0003	0			200920_s_at	BTG1	448	5424.99	0.9007	0.0009	0.0001
213274_s_at	CTSB	12655	5252.1	1.1066	0.0003	0			219017_at	ETNK1	18381	5428.38	0.9821	0.0009	0.0001
201289_at	CYR61	817	5252.18	1.1524	0.0003	0			201368_at	ZFP36L2	896	5428.84	0.9127	0.0009	0.0001
202741_at	PRKACB	2269	5252.63	1.0246	0.0003	0			200671_s_at	SPTBN1	199	5428.85	0.9756	0.0009	0.0001
209803_s_at	PHLDA2	9290	5256.22	1.0047	0.0003	0			218490_s_at	ZNF302	17855	5429.95	0.9602	0.0009	0.0001
217047_s_at	FAM13A	16417	5256.91	1.1288	0.0003	0			204562_at	IRF4	4089	5431.38	0.9048	0.0009	0.0001
218397_at	FANCL	17762	5257.74	1.2012	0.0003	0			201924_at	AFF1	1452	5432.71	0.8743	0.0009	0.0001
203491_s_at	CEP57	3018	5258.14	1.1769	0.0003	0			220252_x_at	CXorf21	19616	5433.26	0.9037	0.0009	0.0001
200985_s_at	CD59	513	5259.77	1.0967	0.0003	0			219023_at	AP1AR	18387	5433.55	0.9444	0.0009	0.0001
204083_s_at	TPM2	3610	5260.26	1.0219	0.0003	0			213918_s_at	NIPBL	13297	5434.44	0.9329	0.0009	0.0001
219485_s_at	PSMD10	18849	5260.65	1.1667	0.0003	0			219802_at	PYROXD1	19166	5436.34	0.906	0.0009	0.0001
211561_x_at	MAPK14	10966	5262.93	1.1747	0.0003	0			202079_s_at	TRAK1	1607	5437.56	0.8849	0.0009	0.0001
33646_g_at	GM2A	21789	5264.67	1.0499	0.0003	0			208319_s_at	RBM3	7823	5438.48	0.9534	0.0009	0.0001
203662_s_at	TMOD1	3189	5265.27	1.1149	0.0003	0			215884_s_at	UBQLN2	15257	5438.7	0.8941	0.0009	0.0001
203814_s_at	NQO2	3341	5266.1	1.1219	0.0003	0			204872_at	TLE4	4399	5439.12	0.9275	0.0009	0.0001
212993_at	NACC2	12376	5266.65	1.131	0.0003	0			212520_s_at	SMARCA4	11905	5440.38	0.9842	0.0009	0.0001
204591_at	CHL1	4118	5266.7	1.1936	0.0003	0			201836_s_at	SUPT7L	1364	5443.62	0.9275	0.0009	0.0001
209433_s_at	PPAT	8926	5267.15	1.0469	0.0003	0			205642_at	CNTRL	5169	5444.8	0.9141	0.001	0.0001
207808_s_at	PROS1	7327	5267.92	1.1852	0.0003	0			206641_at	TNFRSF17	6167	5445.82	0.885	0.001	0.0001
209384_at	PROSC	8877	5270.49	1.0824	0.0003	0			204020_at	PURA	3547	5447.28	0.9454	0.001	0.0001
215268_at	KIAA0754	14642	5273.11	1.0795	0.0003	0			209255_at	KLHDC10	8749	5448.56	0.9518	0.001	0.0001
201138_s_at	SSB	666	5274.08	1.1817	0.0003	0			212888_at	DICER1	12273	5448.77	0.9068	0.001	0.0001
219008_at	C2orf43	18372	5279.22	1.0316	0.0003	0			202669_s_at	EFNB2	2197	5449.61	0.9286	0.001	0.0001
203800_s_at	MRPS14	3327	5281.07	1.1426	0.0004	0			201464_x_at	JUN	992	5454.72	0.8743	0.001	0.0001
201893_x_at	DCN	1421	5282.32	1.1036	0.0004	0			203927_at	NFKBIE	3454	5460.82	0.87	0.001	0.0001
204137_at	GPR137B	3664	5284.92	1.0878	0.0004	0			213000_at	MORC3	12383	5463.28	0.9069	0.0011	0.0001
202441_at	ERLIN1	1969	5286.35	1.1553	0.0004	0			201179_s_at	GNAI3	707	5463.31	0.9511	0.0011	0.0001
210449_x_at	MAPK14	9927	5286.73	1.1723	0.0004	0			203796_s_at	BCL7A	3323	5464.36	0.8883	0.0011	0.0001
218741_at	CENPM	18105	5287.24	1.2389	0.0004	0			219765_at	ZNF329	19129	5466.69	0.9456	0.0011	0.0001
217118_s_at	KIAA0930	16485	5287.3	1.1144	0.0004	0			206255_at	BLK	5781	5467.07	0.9526	0.0011	0.0001
219083_at	SHQ1	18447	5290.28	1.1222	0.0004	0			212333_at	FAM98A	11718	5467.96	0.9717	0.0011	0.0001
214830_at	SLC38A6	14205	5291.03	1.1607	0.0004	0			210635_s_at	KLHL20	10100	5468.72	0.973	0.0011	0.0001
205120_s_at	SGCB	4647	5292.02	1.0113	0.0004	0			209670_at	TRAC	9159	5470.18	0.9745	0.0011	0.0001
200684_s_at	UBE2L3	212	5293.73	1.1433	0.0004	0			202341_s_at	TRIM2	1869	5471.94	0.9581	0.0011	0.0001
205128_x_at	PTGS1	4655	5293.93	1.1142	0.0004	0			214084_x_at	NCF1	13463	5473.65	0.9936	0.0011	0.0001
218026_at	COA3	17391	5293.93	1.1207	0.0004	0			218230_at	ARFIP1	17595	5475.85	0.9199	0.0012	0.0001
203285_s_at	HS2ST1	2812	5294.07	1.2494	0.0004	0			209112_at	CDKN1B	8606	5476.39	0.9372	0.0012	0.0001
210785_s_at	THEMIS2	10245	5296.4	1.0163	0.0004	0			219421_at	TTC33	18785	5477.11	0.9417	0.0012	0.0001
209901_x_at	AIF1	9387	5296.43	1.1492	0.0004	0			215948_x_at	ZMYM5	15321	5478.32	0.9738	0.0012	0.0001
202082_s_at	SEC14L1	1610	5297.21	1.0986	0.0004	0			218360_at	RAB22A	17725	5478.56	0.9876	0.0012	0.0001
209735_at	ABCG2	9223	5298.01	1.003	0.0004	0			202844_s_at	RALBP1	2372	5479.49	0.9854	0.0012	0.0001
219979_s_at	C11orf73	19343	5298.8	1.1072	0.0004	0			222273_at	PAPOLG	21632	5479.58	0.9438	0.0012	0.0001
214773_x_at	TIPRL	14149	5300.78	1.0906	0.0004	0			208180_s_at	HIST1H4H	7686	5479.62	0.9611	0.0012	0.0001
203829_at	ELP4	3356	5301.06	1.1084	0.0004	0			201450_s_at	TIA1	978	5480.5	0.8983	0.0012	0.0001
202020_s_at	LANCL1	1548	5302.08	1.2103	0.0004	0			212862_at	CDS2	12247	5480.53	0.8988	0.0012	0.0001
210691_s_at	CACYBP	10155	5303.03	1.2466	0.0004	0			212203_x_at	IFITM3	11589	5483.91	0.968	0.0012	0.0001
213017_at	ABHD3	12400	5303.25	1.0188	0.0004	0			204404_at	SLC12A2	3931	5484.29	0.9978	0.0012	0.0001
213187_x_at	FTL	12569	5305.19	1.1572	0.0004	0			207564_x_at	OGT	7085	5487.56	0.9676	0.0012	0.0001
202003_s_at	ACAA2	1531	5307.91	1.193	0.0004	0			201677_at	HMCES	1205	5491.84	0.9442	0.0013	0.0001
218875_s_at	FBXO5	18239	5309.27	1.0996	0.0004	0			217542_at	MDM2	16907	5495.09	0.9425	0.0013	0.0001
201349_at	SLC9A3R1	877	5309.39	1.0858	0.0004	0			212240_s_at	PIK3R1	11626	5497.61	0.9568	0.0013	0.0001
221191_at	STAG3L3	20554	5309.87	1.1088	0.0004	0			205862_at	GREB1	5389	5499.18	0.9778	0.0013	0.0001
212975_at	DENND3	12358	5310.31	1.0082	0.0004	0			217996_at	PHLDA1	17361	5499.22	0.863	0.0013	0.0001
205839_s_at	BZRAP1	5366	5310.77	1.1582	0.0004	0			204009_s_at	KRAS	3536	5499.47	0.9701	0.0013	0.0001
210416_s_at	CHEK2	9894	5313.18	1.2173	0.0004	0			208527_x_at	HIST1H2BE	8025	5499.61	0.8948	0.0013	0.0001
218025_s_at	ECI2	17390	5313.99	1.1693	0.0004	0			219147_s_at	NMRK1	18511	5503.68	0.9137	0.0013	0.0001
219806_s_at	SMCO4	19170	5314.62	1.1371	0.0004	0			218458_at	GMCL1	17823	5504.43	0.9555	0.0013	0.0001
213092_x_at	DNAJC9	12475	5314.68	1.1297	0.0004	0			201041_s_at	DUSP1	569	5505.16	0.8647	0.0014	0.0001
218158_s_at	APPL1	17523	5314.81	1.1713	0.0004	0			214446_at	ELL2	13825	5506	0.9788	0.0014	0.0001
202613_at	CTPS1	2141	5316.3	1.1179	0.0004	0			212447_at	KBTBD2	11832	5508.45	0.9178	0.0014	0.0001
200783_s_at	STMN1	311	5316.61	1.1585	0.0004	0			209841_s_at	LRRN3	9327	5508.75	0.8831	0.0014	0.0001
209285_s_at	FAM208A	8779	5317.71	1.0816	0.0004	0			201083_s_at	BCLAF1	611	5509.42	0.9799	0.0014	0.0001
218930_s_at	TMEM106B	18294	5317.8	1.0952	0.0004	0			213797_at	RSAD2	13177	5509.75	0.9126	0.0014	0.0001
213229_at	DICER1	12611	5319.2	1.0248	0.0004	0			222270_at	SMEK2	21629	5510.52	0.916	0.0014	0.0001
219062_s_at	ZCCHC2	18426	5320.41	1.0672	0.0004	0			219497_s_at	BCL11A	18861	5512.8	0.9974	0.0014	0.0001
202096_s_at	TSPO	1624	5323.68	1.0571	0.0005	0			216066_at	ABCA1	15438	5513.56	0.9517	0.0014	0.0001
221570_s_at	METTL5	20933	5325.57	1.14	0.0005	0			214438_at	HLX	13817	5513.57	0.9525	0.0014	0.0001
AFFX-HUMISGF3A/M97935_3_at	STAT1	22234	5325.68	1.1548	0.0005	0			208296_x_at	TNFAIP8	7800	5516.91	0.95	0.0014	0.0001
201826_s_at	SCCPDH	1354	5327.88	1.1272	0.0005	0			220936_s_at	H2AFJ	20300	5518.86	0.9818	0.0014	0.0001
207246_at	ZFY	6771	5329.75	1.0008	0.0005	0			212291_at	HIPK1	11677	5519.07	0.8804	0.0014	0.0001
203960_s_at	HSPB11	3487	5331.24	1.2118	0.0005	0			204512_at	HIVEP1	4039	5519.57	0.9591	0.0015	0.0001
202831_at	GPX2	2359	5331.9	1.2003	0.0005	0			204222_s_at	GLIPR1	3749	5520.1	0.9946	0.0015	0.0001
213119_at	SLC36A1	12502	5332.05	1.1613	0.0005	0			204361_s_at	SKAP2	3888	5522.54	0.9957	0.0015	0.0001
205686_s_at	CD86	5213	5332.71	1.0184	0.0005	0			211828_s_at	TNIK	11224	5522.76	0.8706	0.0015	0.0001
218188_s_at	TIMM13	17553	5333.14	1.2343	0.0005	0			204525_at	PHF14	4052	5523.32	0.9152	0.0015	0.0001
214239_x_at	PCGF2	13618	5333.25	1.1133	0.0005	0			203337_x_at	ITGB1BP1	2864	5523.44	0.9076	0.0015	0.0001
209234_at	KIF1B	8728	5333.37	1.1539	0.0005	0			218543_s_at	PARP12	17908	5525.98	0.8502	0.0015	0.0001
202625_at	LYN	2153	5334.08	1.0085	0.0005	0			212722_s_at	JMJD6	12107	5527.74	0.9602	0.0015	0.0001
217995_at	SQRDL	17360	5334.92	1.0652	0.0005	0			201877_s_at	PPP2R5C	1405	5529.21	0.9926	0.0015	0.0001
215093_at	NSDHL	14467	5336.2	1.1419	0.0005	0			219250_s_at	FLRT3	18614	5529.47	0.8822	0.0015	0.0001
213353_at	ABCA5	12734	5337.32	1.1397	0.0005	0			205952_at	KCNK3	5479	5530.25	0.981	0.0015	0.0001
222037_at	MCM4	21397	5340.22	1.1275	0.0005	0			209187_at	DR1	8681	5530.4	0.9289	0.0015	0.0001
40148_at	APBB2	21949	5341.79	1.0227	0.0005	0			207700_s_at	NCOA3	7221	5531.44	0.9108	0.0015	0.0001
213316_at	KIAA1462	12697	5342.22	1.1128	0.0005	0			218139_s_at	AP5M1	17504	5533.3	0.9214	0.0016	0.0001
214948_s_at	TMF1	14323	5343.3	1.1822	0.0005	0			219855_at	NUDT11	19219	5533.88	0.9504	0.0016	0.0001
218751_s_at	FBXW7	18115	5343.82	1.0636	0.0005	0			210260_s_at	TNFAIP8	9740	5538.28	0.9757	0.0016	0.0001
201505_at	LAMB1	1033	5344.17	1.136	0.0005	0			205668_at	LY75	5195	5538.39	0.9989	0.0016	0.0001
209702_at	FTO	9190	5347.81	1.1484	0.0005	0			214684_at	MEF2A	14060	5539.03	0.9377	0.0016	0.0001
217894_at	KCTD3	17259	5348.98	1.1203	0.0005	0			209383_at	DDIT3	8876	5543.2	0.9815	0.0016	0.0001
213766_x_at	GNA11	13146	5351.7	1.0734	0.0005	0			202519_at	MLXIP	2047	5543.56	0.8983	0.0016	0.0001
205047_s_at	ASNS	4574	5353.05	1.0664	0.0005	0			204836_at	GLDC	4363	5543.81	0.9873	0.0016	0.0001
52285_f_at	CEP76	22081	5354.58	1.1034	0.0005	0			201862_s_at	LRRFIP1	1390	5544.73	0.9173	0.0016	0.0001
213549_at	PDZD8	12930	5354.72	1.1226	0.0005	0			205054_at	NEB	4581	5546.58	0.8813	0.0017	0.0001
201380_at	CRTAP	908	5355.37	1.2055	0.0005	0			222239_s_at	INTS6	21598	5549.42	0.9055	0.0017	0.0001
212602_at	WDFY3	11987	5355.77	1.027	0.0005	0			222292_at	CD40	21651	5550.68	0.904	0.0017	0.0001
220603_s_at	MCTP2	19967	5356.09	1.0073	0.0005	0			221786_at	C6orf120	21146	5551.67	0.8977	0.0017	0.0001
214770_at	MSR1	14146	5356.79	1.1405	0.0005	0			202820_at	AHR	2348	5552	0.9786	0.0017	0.0001
203132_at	RB1	2660	5357.33	1.0082	0.0005	0			218499_at	MST4	17864	5552.53	0.9675	0.0017	0.0001
213116_at	NEK3	12499	5359.06	1.0702	0.0006	0			212221_x_at	IDS	11607	5552.91	0.9025	0.0017	0.0001
209023_s_at	STAG2	8517	5359.77	1.0876	0.0006	0			209422_at	PHF20	8915	5554.28	0.9976	0.0017	0.0001
209315_at	HBS1L	8809	5360.34	1.0905	0.0006	0			214844_s_at	DOK5	14219	5556.11	0.9289	0.0017	0.0001
201624_at	DARS	1152	5360.81	1.1777	0.0006	0			219299_at	TRMT12	18663	5556.64	0.9132	0.0017	0.0001
202809_s_at	INTS3	2337	5360.85	1.051	0.0006	0			207338_s_at	ZNF200	6862	5556.9	0.9651	0.0018	0.0001
202609_at	EPS8	2137	5361.27	1.0925	0.0006	0			204821_at	BTN3A3	4348	5557.55	0.9056	0.0018	0.0001
213947_s_at	NUP210	13326	5361.43	1.067	0.0006	0			59644_at	BMP2K	22138	5557.64	0.9483	0.0018	0.0001
218357_s_at	TIMM8B	17722	5363.27	1.1322	0.0006	0			209020_at	OSER1	8514	5559.35	0.9845	0.0018	0.0001
211302_s_at	PDE4B	10725	5365.97	1.0107	0.0006	0			206865_at	HRK	6391	5561.54	0.8612	0.0018	0.0001
203613_s_at	NDUFB6	3140	5366.8	1.2192	0.0006	0			222116_s_at	TBC1D16	21476	5562.74	0.9681	0.0018	0.0001
205129_at	NPM3	4656	5368.38	1.1898	0.0006	0			200638_s_at	YWHAZ	166	5563.18	0.9913	0.0018	0.0001
204944_at	PTPRG	4471	5369.45	1.0793	0.0006	0			217728_at	S100A6	17093	5563.58	0.9947	0.0018	0.0001
208450_at	LGALS2	7948	5369.8	1.1278	0.0006	0			212613_at	BTN3A2	11998	5563.8	0.9356	0.0018	0.0001
206874_s_at	SLK	6400	5372.17	1.1243	0.0006	0			206744_s_at	ZMYM5	6270	5567.24	0.9415	0.0019	0.0001
204900_x_at	SAP30	4427	5373.78	1.0084	0.0006	0			218927_s_at	CHST12	18291	5568.31	0.9402	0.0019	0.0001
208835_s_at	LUC7L3	8330	5374.28	1.1548	0.0006	0			207606_s_at	ARHGAP12	7127	5574.99	0.9349	0.0019	0.0001
201743_at	CD14	1271	5375.09	1.1329	0.0006	0			204681_s_at	RAPGEF5	4208	5576.12	0.959	0.0019	0.0001
212334_at	GNS	11719	5376.8	1.2081	0.0006	0			209713_s_at	SLC35D1	9201	5576.69	0.9324	0.0019	0.0001
210980_s_at	ASAH1	10427	5377.1	1.2195	0.0006	0			209326_at	SLC35A2	8819	5577.38	0.93	0.002	0.0001
221677_s_at	DONSON	21038	5378.31	1.1404	0.0006	0			203240_at	FCGBP	2768	5577.42	0.8807	0.002	0.0001
207332_s_at	TFRC	6856	5380.13	1.1623	0.0006	0			217783_s_at	YPEL5	17148	5578.25	0.8846	0.002	0.0001
54037_at	HPS4	22096	5380.28	1.0207	0.0006	0			203627_at	IGF1R	3154	5578.54	0.9136	0.002	0.0001
201215_at	PLS3	743	5380.61	1.1094	0.0006	0			221011_s_at	LBH	20375	5578.58	0.9597	0.002	0.0001
221529_s_at	PLVAP	20892	5381.61	1.1505	0.0006	0			202194_at	TMED5	1722	5580.62	0.9594	0.002	0.0001
219489_s_at	NXN	18853	5381.91	1.0217	0.0006	0			213152_s_at	SRSF8	12535	5581.87	0.8508	0.002	0.0001
203231_s_at	ATXN1	2759	5383.07	1.1606	0.0006	0			220227_at	CDH4	19591	5583.56	0.927	0.002	0.0001
212367_at	FEM1B	11752	5383.54	1.0426	0.0006	0			201846_s_at	RYBP	1374	5586.46	0.9232	0.002	0.0001
214426_x_at	CHAF1A	13805	5383.64	1.2673	0.0006	0			210001_s_at	SOCS1	9487	5587.41	0.8787	0.0021	0.0001
205568_at	AQP9	5095	5385.22	1.091	0.0006	0			220999_s_at	CYFIP2	20363	5588.11	0.9882	0.0021	0.0001
213379_at	COQ2	12760	5385.3	1.1246	0.0006	0			208546_x_at	HIST1H2BH	8044	5589.64	0.9161	0.0021	0.0001
203029_s_at	PTPRN2	2558	5385.88	1.066	0.0006	0			212086_x_at	LMNA	11472	5590.8	0.8792	0.0021	0.0001
212621_at	TMEM194A	12006	5386.06	1.1819	0.0006	0			212522_at	PDE8A	11907	5591.43	0.9551	0.0021	0.0001
203184_at	FBN2	2712	5389.68	1.0241	0.0006	0			214141_x_at	SRSF7	13520	5592.92	0.8994	0.0021	0.0001
201737_s_at	38777	1265	5395.1	1.0551	0.0007	0			206804_at	CD3G	6330	5596.53	0.9097	0.0022	0.0002
202122_s_at	PLIN3	1650	5395.79	1.1677	0.0007	0			216250_s_at	LPXN	15622	5597.1	0.9514	0.0022	0.0002
203225_s_at	RFK	2753	5396.48	1.1522	0.0007	0			211199_s_at	ICOSLG	10640	5597.28	0.9753	0.0022	0.0002
203392_s_at	CTBP1	2919	5396.67	1.1435	0.0007	0			202839_s_at	NDUFB7	2367	5597.31	0.9729	0.0022	0.0002
203180_at	ALDH1A3	2708	5396.96	1.1821	0.0007	0			206279_at	PRKY	5805	5597.45	0.9941	0.0022	0.0002
219392_x_at	PRR11	18756	5397.03	1.0903	0.0007	0			202342_s_at	TRIM2	1870	5602.84	0.9587	0.0022	0.0002
222275_at	MRPS30	21634	5399.18	1.0685	0.0007	0			219996_at	ASB7	19360	5603.03	0.9363	0.0022	0.0002
213149_at	DLAT	12532	5399.86	1.1192	0.0007	0			206583_at	KRBOX4	6109	5603.18	0.9774	0.0022	0.0002
221569_at	AHI1	20932	5400.8	1.1122	0.0007	0			204327_s_at	ZNF202	3854	5606.33	0.8753	0.0022	0.0002
211729_x_at	BLVRA	11129	5401.99	1.1889	0.0007	0			212355_at	KHNYN	11740	5606.46	0.8794	0.0022	0.0002
218351_at	COMMD8	17716	5404.16	1.0844	0.0007	0			218604_at	LEMD3	17969	5611.89	0.9632	0.0023	0.0002
219564_at	KCNJ16	18928	5405.22	1.0559	0.0007	0			222221_x_at	EHD1	21581	5613.72	0.8835	0.0023	0.0002
203790_s_at	HRSP12	3317	5406.25	1.1227	0.0007	0			214114_x_at	FASTK	13493	5613.78	0.8928	0.0023	0.0002
218170_at	ISOC1	17535	5407.06	1.0467	0.0007	0			202762_at	ROCK2	2290	5617.44	0.9922	0.0024	0.0002
204859_s_at	APAF1	4386	5407.82	1.0624	0.0007	0			222233_s_at	DCLRE1C	21592	5617.48	0.8898	0.0024	0.0002
201110_s_at	THBS1	638	5409.21	1.1414	0.0007	0			212293_at	HIPK1	11679	5619.17	0.9869	0.0024	0.0002
203046_s_at	TIMELESS	2575	5410.53	1.2	0.0007	0			201181_at	GNAI3	709	5619.34	0.9253	0.0024	0.0002
218979_at	RMI1	18343	5414.5	1.1076	0.0007	0.0001			209545_s_at	RIPK2	9038	5620.1	0.9443	0.0024	0.0002
218564_at	RFWD3	17929	5414.5	1.1347	0.0007	0.0001			214987_at	GAB1	14362	5620.97	0.9154	0.0024	0.0002
222056_s_at	FAHD2A	21416	5414.96	1.1923	0.0007	0.0001			201099_at	USP9X	627	5622.38	0.9368	0.0024	0.0002
219862_s_at	NARF	19226	5415	1.204	0.0007	0.0001			209388_at	PAPOLA	8881	5624.77	0.9377	0.0025	0.0002
209143_s_at	CLNS1A	8637	5416.84	1.2191	0.0007	0.0001			202815_s_at	HEXIM1	2343	5624.83	0.92	0.0025	0.0002
222113_s_at	EPS15L1	21473	5418.86	1.1643	0.0008	0.0001			203791_at	DMXL1	3318	5625.48	0.9306	0.0025	0.0002
217196_s_at	CAMSAP2	16563	5420.23	1.0802	0.0008	0.0001			204426_at	TMED2	3953	5625.96	0.9924	0.0025	0.0002
221599_at	AAMDC	20961	5422.9	1.1934	0.0008	0.0001			219037_at	RRP15	18401	5627.55	0.9335	0.0025	0.0002
219228_at	ZNF331	18592	5423.71	1.0098	0.0008	0.0001			203156_at	AKAP11	2684	5629.08	0.9322	0.0025	0.0002
221058_s_at	CKLF	20421	5423.98	1.1013	0.0008	0.0001			215322_at	LONRF1	14696	5629.88	0.9099	0.0025	0.0002
204875_s_at	GMDS	4402	5424.5	1.2013	0.0008	0.0001			212838_at	DNMBP	12223	5630.33	0.9726	0.0025	0.0002
212603_at	MRPS31	11988	5425.62	1.1076	0.0008	0.0001			204202_at	IQCE	3729	5631.54	0.8785	0.0026	0.0002
200729_s_at	ACTR2	257	5425.94	1.094	0.0008	0.0001			205718_at	ITGB7	5245	5631.94	0.8812	0.0026	0.0002
200762_at	DPYSL2	290	5427.03	1.0271	0.0008	0.0001			219676_at	ZSCAN16	19040	5632.06	0.9483	0.0026	0.0002
202930_s_at	SUCLA2	2459	5427.36	1.0767	0.0008	0.0001			219094_at	ARMC8	18458	5632.83	0.9283	0.0026	0.0002
200697_at	HK1	225	5427.49	1.1822	0.0008	0.0001			206951_at	HIST1H4E	6477	5633.52	0.9851	0.0026	0.0002
212174_at	AK2	11560	5428.84	1.1181	0.0008	0.0001			221666_s_at	PYCARD	21027	5635.05	0.9902	0.0026	0.0002
206364_at	KIF14	5890	5429.83	1.2539	0.0008	0.0001			204661_at	CD52	4188	5635.56	0.9792	0.0026	0.0002
213280_at	RAP1GAP2	12661	5430.03	1.0965	0.0008	0.0001			221903_s_at	CYLD	21263	5635.73	0.9472	0.0026	0.0002
210762_s_at	DLC1	10223	5430.86	1.133	0.0008	0.0001			209679_s_at	SMAGP	9167	5636.9	0.9547	0.0026	0.0002
201432_at	CAT	960	5433.6	1.1396	0.0008	0.0001			221787_at	C6orf120	21147	5638.88	0.9063	0.0026	0.0002
216310_at	TAOK1	15682	5433.89	1.0308	0.0008	0.0001			205769_at	SLC27A2	5296	5638.95	0.9584	0.0026	0.0002
201200_at	CREG1	728	5434.17	1.143	0.0008	0.0001			213111_at	PIKFYVE	12494	5639.84	0.9217	0.0026	0.0002
209799_at	PRKAA1	9287	5438.57	1.0564	0.0008	0.0001			221808_at	RAB9A	21168	5640.81	0.9586	0.0026	0.0002
214670_at	ZKSCAN1	14046	5438.8	1.0079	0.0008	0.0001			204777_s_at	MAL	4304	5642.98	0.9528	0.0027	0.0002
221045_s_at	PER3	20409	5439.03	1.1245	0.0008	0.0001			201407_s_at	PPP1CB	935	5643.09	0.9676	0.0027	0.0002
200842_s_at	EPRS	370	5439.07	1.1716	0.0008	0.0001			206500_s_at	MIS18BP1	6026	5643.39	0.9737	0.0027	0.0002
211713_x_at	KIAA0101	11114	5439.4	1.18	0.0008	0.0001			221014_s_at	RAB33B	20378	5643.51	0.9099	0.0027	0.0002
214359_s_at	HSP90AB1	13738	5439.45	1.1331	0.0008	0.0001			201845_s_at	RYBP	1373	5643.74	0.9485	0.0027	0.0002
201710_at	MYBL2	1238	5440.01	1.1994	0.0008	0.0001			202034_x_at	RB1CC1	1562	5643.74	0.9777	0.0027	0.0002
35626_at	SGSH	21829	5443.53	1.0546	0.0009	0.0001			206886_x_at	GH1	6412	5644.28	0.9153	0.0027	0.0002
212189_s_at	COG4	11575	5443.76	1.1497	0.0009	0.0001			202457_s_at	PPP3CA	1985	5646.79	0.9024	0.0027	0.0002
212387_at	TCF4	11772	5444.58	1.0275	0.0009	0.0001			222119_s_at	FBXO11	21479	5647.55	0.9149	0.0027	0.0002
203650_at	PROCR	3177	5444.95	1.2226	0.0009	0.0001			204530_s_at	TOX	4057	5649.11	0.9493	0.0028	0.0002
201910_at	FARP1	1438	5445.23	1.0801	0.0009	0.0001			206314_at	ZKSCAN7	5840	5649.65	0.9187	0.0028	0.0002
214953_s_at	APP	14328	5445.43	1.1239	0.0009	0.0001			203120_at	TP53BP2	2649	5655.2	0.9797	0.0028	0.0002
203711_s_at	HIBCH	3238	5446.13	1.0826	0.0009	0.0001			221239_s_at	FCRL2	20602	5656.13	0.888	0.0028	0.0002
204558_at	RAD54L	4085	5446.31	1.185	0.0009	0.0001			202259_s_at	N4BP2L2	1787	5657.61	0.8969	0.0029	0.0002
200728_at	ACTR2	256	5446.92	1.1462	0.0009	0.0001			215633_x_at	LST1	15006	5662.97	0.9665	0.0029	0.0002
203432_at	TMPO	2959	5447.86	1.1351	0.0009	0.0001			219279_at	DOCK10	18643	5663.35	0.9619	0.003	0.0002
206493_at	ITGA2B	6019	5449.52	1.1599	0.0009	0.0001			214707_x_at	ALMS1	14083	5665.59	0.9366	0.003	0.0002
213745_at	ATRNL1	13125	5451.6	1.1034	0.0009	0.0001			213154_s_at	BICD2	12537	5665.69	0.9354	0.003	0.0002
215946_x_at	IGLL3P	15319	5451.9	1.1327	0.0009	0.0001			217936_at	ARHGAP5	17301	5666.47	0.9938	0.003	0.0002
204949_at	ICAM3	4476	5452.06	1.0192	0.0009	0.0001			212368_at	ZNF292	11753	5666.74	0.9278	0.003	0.0002
213572_s_at	SERPINB1	12953	5454.09	1.0995	0.0009	0.0001			206932_at	CH25H	6458	5670.08	0.955	0.0031	0.0002
204786_s_at	IFNAR2	4313	5454.18	1.0763	0.0009	0.0001			213743_at	CCNT2	13123	5671.17	0.9782	0.0031	0.0002
202451_at	GTF2H1	1979	5455.12	1.035	0.0009	0.0001			219448_at	TMEM70	18812	5671.48	0.9625	0.0031	0.0002
202071_at	SDC4	1599	5455.56	1.1024	0.0009	0.0001			208121_s_at	PTPRO	7630	5673.21	0.8776	0.0031	0.0002
211963_s_at	ARPC5	11350	5456.01	1.0827	0.0009	0.0001			219237_s_at	DNAJB14	18601	5673.37	0.9701	0.0031	0.0002
205755_at	ITIH3	5282	5457.04	1.0497	0.0009	0.0001			209582_s_at	CD200	9072	5674.21	0.9229	0.0031	0.0002
219890_at	CLEC5A	19254	5457.16	1.0959	0.0009	0.0001			201085_s_at	SON	613	5674.7	0.9301	0.0031	0.0002
204326_x_at	MT1X	3853	5458.45	1.154	0.0009	0.0001			212945_s_at	MGA	12328	5675.72	0.941	0.0032	0.0002
203322_at	ADNP2	2849	5458.81	1.0713	0.0009	0.0001			209989_at	ZNF268	9475	5677.8	0.9462	0.0032	0.0002
220404_at	GPR97	19768	5458.82	1.1949	0.0009	0.0001			213416_at	ITGA4	12797	5677.88	0.9508	0.0032	0.0002
215813_s_at	PTGS1	15186	5458.9	1.1228	0.0009	0.0001			203855_at	WDR47	3382	5677.99	0.916	0.0032	0.0002
201661_s_at	ACSL3	1189	5461.33	1.0589	0.0009	0.0001			208927_at	SPOP	8422	5678.09	0.9433	0.0032	0.0002
219622_at	RAB20	18986	5461.5	1.0653	0.0009	0.0001			212611_at	DTX4	11996	5680.17	0.9553	0.0032	0.0002
221452_s_at	TMEM14B	20815	5461.61	1.1939	0.0009	0.0001			212366_at	ZNF292	11751	5680.64	0.9386	0.0032	0.0002
209265_s_at	METTL3	8759	5461.8	1.0753	0.0009	0.0001			214787_at	DENND4A	14163	5680.68	0.9071	0.0032	0.0002
206656_s_at	APMAP	6182	5463.89	1.2344	0.0009	0.0001			214963_at	NUP160	14338	5681.01	0.9833	0.0032	0.0002
202470_s_at	CPSF6	1998	5463.91	1.173	0.0009	0.0001			212199_at	MRFAP1L1	11585	5682.12	0.9194	0.0033	0.0002
218871_x_at	CSGALNACT2	18235	5465.47	1.0036	0.0009	0.0001			221690_s_at	NLRP2	21051	5683.01	0.9761	0.0033	0.0002
202807_s_at	TOM1	2335	5466.01	1.089	0.0009	0.0001			217971_at	LAMTOR3	17336	5684.34	0.9593	0.0033	0.0003
202043_s_at	SMS	1571	5466.73	1.1784	0.001	0.0001			201866_s_at	NR3C1	1394	5687.36	0.9231	0.0034	0.0003
208046_at	HIST1H4A	7555	5468.07	1.0399	0.001	0.0001			201100_s_at	USP9X	628	5688.23	0.9447	0.0034	0.0003
202691_at	SNRPD1	2219	5471.23	1.1481	0.001	0.0001			206896_s_at	GNG7	6422	5688.77	0.9476	0.0034	0.0003
204119_s_at	ADK	3646	5475.54	1.1358	0.001	0.0001			210018_x_at	MALT1	9503	5690.2	0.9985	0.0034	0.0003
205119_s_at	FPR1	4646	5476.02	1.099	0.001	0.0001			212150_at	EFR3A	11536	5692.43	0.9972	0.0034	0.0003
204161_s_at	ENPP4	3688	5476.99	1.0912	0.001	0.0001			213983_s_at	PDS5A	13362	5694.35	0.9754	0.0035	0.0003
202967_at	GSTA4	2496	5478.46	1.0743	0.001	0.0001			218643_s_at	CRIPT	18007	5695.08	0.9808	0.0035	0.0003
220918_at	RUNX1-IT1	20282	5478.48	1.0443	0.001	0.0001			202439_s_at	IDS	1967	5695.47	0.885	0.0035	0.0003
200983_x_at	CD59	511	5479.37	1.1391	0.001	0.0001			218684_at	LRRC8D	18048	5695.78	0.9035	0.0035	0.0003
201204_s_at	RRBP1	732	5482.73	1.1296	0.001	0.0001			203279_at	EDEM1	2806	5698.19	0.9668	0.0035	0.0003
213624_at	SMPDL3A	13004	5482.77	1.1722	0.001	0.0001			221135_s_at	ASTE1	20498	5698.35	0.889	0.0035	0.0003
214902_x_at	LPP	14277	5484.4	1.0045	0.001	0.0001			203343_at	UGDH	2870	5698.8	0.9778	0.0035	0.0003
204504_s_at	HIRIP3	4031	5484.41	1.172	0.001	0.0001			222163_s_at	SPATA5L1	21523	5698.84	0.9215	0.0035	0.0003
200765_x_at	CTNNA1	293	5485.23	1.1406	0.0011	0.0001			201143_s_at	EIF2S1	671	5704.43	0.999	0.0036	0.0003
221581_s_at	LAT2	20943	5485.27	1.0618	0.0011	0.0001			213437_at	RUFY3	12818	5705.08	0.9917	0.0037	0.0003
201123_s_at	EIF5A	651	5486.11	1.1311	0.0011	0.0001			203991_s_at	KDM6A	3518	5705.24	0.8933	0.0037	0.0003
201755_at	MCM5	1283	5487.28	1.1864	0.0011	0.0001			219177_at	BRIX1	18541	5707.93	0.9504	0.0037	0.0003
206060_s_at	PTPN22	5586	5487.36	1.0332	0.0011	0.0001			203302_at	DCK	2829	5708.98	0.954	0.0037	0.0003
213135_at	TIAM1	12518	5488.74	1.0331	0.0011	0.0001			212708_at	MSL1	12093	5709.2	0.9552	0.0037	0.0003
205436_s_at	H2AFX	4963	5490.26	1.0628	0.0011	0.0001			204434_at	SPATA2	3961	5711.74	0.902	0.0038	0.0003
202771_at	PIEZO1	2299	5490.27	1.0656	0.0011	0.0001			202979_s_at	CREBZF	2508	5713.59	0.9892	0.0038	0.0003
204379_s_at	FGFR3	3906	5491.64	1.1433	0.0011	0.0001			221081_s_at	DENND2D	20444	5718.55	0.9711	0.0039	0.0003
210314_x_at	TNFSF13	9793	5494.75	1.0631	0.0011	0.0001			210606_x_at	KLRD1	10071	5721.91	0.8456	0.004	0.0003
221685_s_at	SPDL1	21046	5495.5	1.1336	0.0011	0.0001			202073_at	OPTN	1601	5722.65	0.9934	0.004	0.0003
215691_x_at	HSPB11	15064	5496.91	1.2321	0.0011	0.0001			200776_s_at	BZW1	304	5724.7	0.9732	0.004	0.0003
63825_at	ABHD2	22158	5496.96	1.1804	0.0011	0.0001			215596_s_at	LTN1	14969	5725.27	0.9427	0.004	0.0003
218889_at	NOC3L	18253	5500.46	1.0569	0.0011	0.0001			213070_at	PIK3C2A	12453	5725.63	0.9359	0.004	0.0003
200698_at	KDELR2	226	5501.3	1.1634	0.0012	0.0001			203291_at	CNOT4	2818	5728.3	0.92	0.0041	0.0003
208336_s_at	TECR	7839	5502.42	1.2054	0.0012	0.0001			208706_s_at	EIF5	8201	5728.4	0.8995	0.0041	0.0003
207802_at	CRISP3	7323	5505.96	1.2272	0.0012	0.0001			219751_at	SETD6	19115	5728.45	0.9562	0.0041	0.0003
202133_at	WWTR1	1661	5506.13	1.1835	0.0012	0.0001			218534_s_at	AGGF1	17899	5728.48	0.9538	0.0041	0.0003
219957_at	RUFY2	19321	5506.19	1.03	0.0012	0.0001			209711_at	SLC35D1	9199	5729.14	0.9252	0.0041	0.0003
222217_s_at	SLC27A3	21577	5509.57	1.0095	0.0012	0.0001			203298_s_at	JARID2	2825	5730.93	0.9824	0.0042	0.0003
204279_at	PSMB9	3806	5509.87	1.0843	0.0012	0.0001			212546_s_at	FRYL	11931	5732.54	0.9139	0.0042	0.0003
218842_at	RPAP3	18206	5512.47	1.1685	0.0012	0.0001			212598_at	WDFY3	11983	5733.04	0.9625	0.0042	0.0003
212666_at	SMURF1	12051	5513.7	1.0947	0.0012	0.0001			207786_at	CYP2R1	7307	5735.74	0.9569	0.0043	0.0003
201718_s_at	EPB41L2	1246	5513.8	1.0808	0.0012	0.0001			202925_s_at	PLAGL2	2454	5737.5	0.9142	0.0043	0.0003
219694_at	FAM105A	19058	5513.8	1.0947	0.0012	0.0001			210462_at	BLZF1	9940	5738.87	0.9069	0.0043	0.0003
204835_at	POLA1	4362	5514.87	1.089	0.0012	0.0001			203394_s_at	HES1	2921	5740.4	0.969	0.0043	0.0003
215203_at	GOLGA4	14577	5515.04	1.0531	0.0012	0.0001			202970_at	DYRK2	2499	5740.7	0.9407	0.0043	0.0003
220865_s_at	PDSS1	20229	5515.23	1.1397	0.0012	0.0001			220147_s_at	FAM60A	19511	5741.2	0.9148	0.0044	0.0003
221531_at	WDR61	20894	5515.67	1.1559	0.0013	0.0001			218867_s_at	C12orf49	18231	5743.64	0.931	0.0044	0.0003
218294_s_at	NUP50	17659	5516.58	1.1613	0.0013	0.0001			209314_s_at	HBS1L	8808	5743.87	0.9956	0.0044	0.0003
201818_at	LPCAT1	1346	5517.37	1.1721	0.0013	0.0001			209644_x_at	CDKN2A	9133	5744.12	0.921	0.0044	0.0003
206011_at	CASP1	5538	5518.06	1.0217	0.0013	0.0001			200791_s_at	IQGAP1	319	5749.4	0.9605	0.0045	0.0004
201774_s_at	NCAPD2	1302	5520.04	1.1616	0.0013	0.0001			217976_s_at	DYNC1LI1	17341	5749.44	0.8986	0.0045	0.0004
218411_s_at	MBIP	17776	5520.12	1.0702	0.0013	0.0001			218700_s_at	RAB29	18064	5751.58	0.8923	0.0046	0.0004
43544_at	MED16	21994	5520.7	1.118	0.0013	0.0001			204896_s_at	PTGER4	4423	5752.35	0.8775	0.0046	0.0004
209967_s_at	CREM	9453	5521.87	1.0512	0.0013	0.0001			206506_s_at	SUPT3H	6032	5752.61	0.9482	0.0046	0.0004
208921_s_at	SRI	8416	5525.12	1.2024	0.0013	0.0001			214578_s_at	ROCK1	13956	5753.05	0.9502	0.0046	0.0004
202780_at	OXCT1	2308	5527.46	1.0594	0.0013	0.0001			209884_s_at	SLC4A7	9370	5754.25	0.9073	0.0046	0.0004
209946_at	VEGFC	9432	5528.04	1.1228	0.0013	0.0001			218611_at	IER5	17976	5754.33	0.957	0.0046	0.0004
207076_s_at	ASS1	6602	5528.34	1.1464	0.0013	0.0001			201315_x_at	IFITM2	843	5756.14	0.9618	0.0047	0.0004
211909_x_at	PTGER3	11297	5529.17	1.0049	0.0013	0.0001			200670_at	XBP1	198	5759.22	0.9496	0.0048	0.0004
204417_at	GALC	3944	5531.95	1.0083	0.0014	0.0001			218926_at	MYNN	18290	5760.63	0.8993	0.0048	0.0004
212041_at	ATP6V0D1	11427	5532.51	1.1761	0.0014	0.0001			203137_at	WTAP	2665	5763.63	0.9223	0.0048	0.0004
220925_at	NAA35	20289	5534.25	1.0917	0.0014	0.0001			203329_at	PTPRM	2856	5764.64	0.9157	0.0049	0.0004
203043_at	ZBED1	2572	5536.32	1.1375	0.0014	0.0001			215012_at	ZNF451	14386	5768.48	0.8994	0.005	0.0004
216833_x_at	GYPB	16203	5537.25	1.1164	0.0014	0.0001			201023_at	TAF7	551	5768.57	0.889	0.005	0.0004
213063_at	ZC3H14	12446	5538.45	1.0621	0.0014	0.0001			216037_x_at	TCF7L2	15409	5768.92	0.99	0.005	0.0004
218385_at	MRPS18A	17750	5541.86	1.183	0.0014	0.0001			206034_at	SERPINB8	5561	5769.93	0.9963	0.005	0.0004
216503_s_at	MLLT10	15874	5542.51	1.1889	0.0014	0.0001			212310_at	MIA3	11695	5769.98	0.9219	0.005	0.0004
204999_s_at	ATF5	4526	5544.82	1.1905	0.0015	0.0001			212709_at	NUP160	12094	5769.99	0.8953	0.005	0.0004
222024_s_at	AKAP13	21384	5544.91	1.0171	0.0015	0.0001			203843_at	RPS6KA3	3370	5770.13	0.9581	0.005	0.0004
202594_at	LEPROTL1	2122	5545.51	1.0776	0.0015	0.0001			217711_at	TEK	17076	5772.09	0.9032	0.005	0.0004
202305_s_at	FEZ2	1833	5546.91	1.1511	0.0015	0.0001			213349_at	TMCC1	12730	5772.49	0.8968	0.005	0.0004
211734_s_at	FCER1A	11134	5547.98	1.1635	0.0015	0.0001			213309_at	PLCL2	12690	5774.63	0.937	0.0051	0.0004
203008_x_at	TXNDC9	2537	5548	1.175	0.0015	0.0001			214449_s_at	RHOQ	13828	5775.34	0.901	0.0051	0.0004
205961_s_at	PSIP1	5488	5549.38	1.1203	0.0015	0.0001			205882_x_at	ADD3	5409	5775.59	0.9856	0.0051	0.0004
203588_s_at	TFDP2	3115	5549.49	1.2192	0.0015	0.0001			204602_at	DKK1	4129	5775.77	0.9202	0.0051	0.0004
209900_s_at	SLC16A1	9386	5549.7	1.0923	0.0015	0.0001			212579_at	SMCHD1	11964	5775.81	0.9713	0.0051	0.0004
202993_at	ILVBL	2522	5550.57	1.1468	0.0015	0.0001			213463_s_at	FAM149B1	12844	5775.84	0.9179	0.0051	0.0004
207467_x_at	CAST	6989	5551.21	1.0594	0.0015	0.0001			209146_at	MSMO1	8640	5776.33	0.9399	0.0051	0.0004
209083_at	CORO1A	8577	5551.32	1.0588	0.0015	0.0001			202126_at	PRPF4B	1654	5776.43	0.9554	0.0051	0.0004
210933_s_at	FSCN1	10380	5551.71	1.0641	0.0015	0.0001			210563_x_at	CFLAR	10031	5777.1	0.9653	0.0052	0.0004
203725_at	GADD45A	3252	5552.05	1.0468	0.0015	0.0001			204091_at	PDE6D	3618	5778.7	0.9679	0.0052	0.0004
205807_s_at	TUFT1	5334	5552.54	1.0438	0.0015	0.0001			219954_s_at	GBA3	19318	5779.58	0.9997	0.0052	0.0004
218853_s_at	MOSPD1	18217	5554.13	1.1174	0.0015	0.0001			213620_s_at	ICAM2	13000	5781.99	0.9914	0.0053	0.0004
202926_at	NBAS	2455	5555.01	1.2222	0.0015	0.0001			64418_at	SYNRG	22162	5783.84	0.9245	0.0053	0.0004
218102_at	DERA	17467	5556.03	1.0599	0.0015	0.0001			213241_at	PLXNC1	12623	5783.99	0.9798	0.0053	0.0004
218435_at	DNAJC15	17800	5557.83	1.0267	0.0016	0.0001			219183_s_at	CYTH4	18547	5784.74	0.8687	0.0053	0.0004
220751_s_at	FAXDC2	20115	5558.64	1.1255	0.0016	0.0001			210361_s_at	ELF2	9839	5784.77	0.937	0.0053	0.0004
217854_s_at	POLR2E	17219	5559.15	1.0778	0.0016	0.0001			206873_at	CA6	6399	5785.72	0.973	0.0054	0.0004
208741_at	SAP18	8236	5559.53	1.0755	0.0016	0.0001			212136_at	ATP2B4	11522	5786.02	0.9988	0.0054	0.0004
218219_s_at	LANCL2	17584	5560.19	1.12	0.0016	0.0001			203158_s_at	GLS	2686	5787.38	0.9259	0.0054	0.0004
40665_at	FMO3	21968	5561.89	1.1779	0.0016	0.0001			209339_at	SIAH2	8832	5787.93	0.9352	0.0054	0.0004
202975_s_at	RHOBTB3	2504	5566.13	1.0421	0.0016	0.0001			204190_at	USPL1	3717	5788.17	0.9038	0.0054	0.0004
209024_s_at	SYNCRIP	8518	5566.93	1.1755	0.0016	0.0001			220961_s_at	TBRG4	20325	5789.56	0.8752	0.0054	0.0004
201470_at	GSTO1	998	5566.96	1.1744	0.0016	0.0001			213604_at	TCEB3	12984	5791.49	0.9016	0.0055	0.0005
208747_s_at	C1S	8242	5567.07	1.1836	0.0016	0.0001			218100_s_at	IFT57	17465	5791.72	0.9769	0.0055	0.0005
218660_at	DYSF	18024	5568.82	1.1289	0.0016	0.0001			214894_x_at	MACF1	14269	5792.6	0.9395	0.0055	0.0005
204852_s_at	PTPN7	4379	5569.56	1.1468	0.0017	0.0001			210836_x_at	PDE4D	10296	5793.57	0.9624	0.0055	0.0005
216251_s_at	TTLL12	15623	5569.78	1.1427	0.0017	0.0001			212774_at	ZBTB18	12159	5794.61	0.9069	0.0056	0.0005
218783_at	INTS7	18147	5570.51	1.0565	0.0017	0.0001			204747_at	IFIT3	4274	5795.68	0.8668	0.0056	0.0005
200903_s_at	AHCY	431	5570.85	1.2277	0.0017	0.0001			209943_at	FBXL4	9429	5798.93	0.9202	0.0057	0.0005
202193_at	LIMK2	1721	5571.38	1.241	0.0017	0.0001			214771_x_at	MPRIP	14147	5799.92	0.8885	0.0057	0.0005
212765_at	CAMSAP2	12150	5574.45	1.0749	0.0017	0.0001			213168_at	SP3	12550	5800.03	0.9135	0.0057	0.0005
201201_at	CSTB	729	5575.44	1.0285	0.0017	0.0001			204867_at	GCHFR	4394	5800.04	0.9876	0.0057	0.0005
211658_at	PRDX2	11062	5577.79	1.1545	0.0017	0.0001			218263_s_at	ZBED5	17628	5802.03	0.8924	0.0057	0.0005
218308_at	TACC3	17673	5577.81	1.2183	0.0017	0.0001			208328_s_at	MEF2A	7831	5803.22	0.9388	0.0058	0.0005
204748_at	PTGS2	4275	5582.19	1.1691	0.0018	0.0001			222164_at	FGFR1	21524	5805.1	0.9856	0.0058	0.0005
214983_at	TTTY15	14358	5582.59	1.0672	0.0018	0.0001			214748_at	N4BP2L2	14124	5806.99	0.9246	0.0059	0.0005
221935_s_at	EOGT	21295	5583.02	1.1708	0.0018	0.0001			208727_s_at	CDC42	8222	5807.1	0.9032	0.0059	0.0005
219204_s_at	SRR	18568	5583.94	1.0264	0.0018	0.0001			202677_at	RASA1	2205	5808.6	0.8983	0.0059	0.0005
206245_s_at	IVNS1ABP	5771	5584.14	1.1501	0.0018	0.0001			205940_at	MYH3	5467	5808.69	0.8915	0.0059	0.0005
217717_s_at	YWHAB	17082	5585.51	1.1988	0.0018	0.0001			212586_at	CAST	11971	5810.44	0.9871	0.006	0.0005
218910_at	ANO10	18274	5585.65	1.1781	0.0018	0.0001			216550_x_at	ANKRD12	15920	5811.45	0.9299	0.006	0.0005
217398_x_at	GAPDH	16763	5586.04	1.1154	0.0018	0.0001			220091_at	SLC2A6	19455	5812.15	0.8657	0.006	0.0005
209832_s_at	CDT1	9318	5587.09	1.2111	0.0018	0.0001			214678_x_at	ZFX	14054	5814.13	0.9712	0.0061	0.0005
209015_s_at	DNAJB6	8509	5588.35	1.0519	0.0018	0.0001			209565_at	RNF113A	9055	5815.62	0.8641	0.0061	0.0005
205097_at	SLC26A2	4624	5593.49	1.0234	0.0019	0.0001			219269_at	HMBOX1	18633	5816.03	0.9902	0.0061	0.0005
201697_s_at	DNMT1	1225	5594.75	1.2419	0.0019	0.0001			201648_at	JAK1	1176	5816.17	0.8951	0.0061	0.0005
214012_at	ERAP1	13391	5595.85	1.0167	0.0019	0.0002			218789_s_at	C11orf71	18153	5818.53	0.928	0.0062	0.0005
201569_s_at	SAMM50	1097	5596.6	1.2279	0.0019	0.0002			222035_s_at	PAPOLA	21395	5818.61	0.9634	0.0062	0.0005
38487_at	STAB1	21917	5597.48	1.0421	0.0019	0.0002			202302_s_at	RSRC2	1830	5818.98	0.9585	0.0062	0.0005
212523_s_at	SPIDR	11908	5597.8	1.1181	0.0019	0.0002			209739_s_at	PNPLA4	9227	5821.98	0.9211	0.0063	0.0005
201833_at	HDAC2	1361	5598.14	1.1558	0.0019	0.0002			215718_s_at	PHF3	15091	5822.52	0.9574	0.0063	0.0005
222074_at	UROD	21434	5600.63	1.1371	0.0019	0.0002			212453_at	KIAA1279	11838	5823.67	0.8964	0.0063	0.0005
218264_at	BCCIP	17629	5603.06	1.1772	0.002	0.0002			208115_x_at	EDRF1	7624	5825.53	0.9251	0.0064	0.0005
207785_s_at	RBPJ	7306	5603.28	1.1867	0.002	0.0002			203177_x_at	TFAM	2705	5830.28	0.9123	0.0065	0.0006
212856_at	GRAMD4	12241	5604.76	1.0161	0.002	0.0002			207735_at	RNF125	7256	5830.99	0.9883	0.0066	0.0006
202641_at	ARL3	2169	5605.3	1.1098	0.002	0.0002			209341_s_at	IKBKB	8834	5831	0.9269	0.0065	0.0006
214124_x_at	FGFR1OP	13503	5605.57	1.0851	0.002	0.0002			210954_s_at	TSC22D2	10401	5831.19	0.9849	0.0066	0.0006
202510_s_at	TNFAIP2	2038	5605.83	1.153	0.002	0.0002			204270_at	SKI	3797	5832.16	0.9293	0.0066	0.0006
202468_s_at	CTNNAL1	1996	5606.15	1.2045	0.002	0.0002			220199_s_at	AIDA	19563	5833.78	0.9253	0.0066	0.0006
200980_s_at	PDHA1	508	5609.77	1.2201	0.002	0.0002			211061_s_at	MGAT2	10505	5834.76	0.8493	0.0066	0.0006
212531_at	LCN2	11916	5610.03	1.1946	0.002	0.0002			213016_at	BBX	12399	5834.93	0.9661	0.0066	0.0006
205739_x_at	ZNF107	5266	5610.08	1.0232	0.002	0.0002			209704_at	MTF2	9192	5836.18	0.9775	0.0067	0.0006
202418_at	YIF1A	1946	5611.12	1.1238	0.002	0.0002			213036_x_at	ATP2A3	12419	5836.94	0.9066	0.0067	0.0006
201384_s_at	NBR1	912	5613.64	1.1038	0.0021	0.0002			202322_s_at	GGPS1	1850	5839.16	0.9532	0.0068	0.0006
220276_at	RERGL	19640	5615.09	1.1435	0.0021	0.0002			204912_at	IL10RA	4439	5839.61	0.9633	0.0068	0.0006
202430_s_at	PLSCR1	1958	5615.45	1.0181	0.0021	0.0002			200856_x_at	NCOR1	384	5839.66	0.8946	0.0068	0.0006
209267_s_at	SLC39A8	8761	5616.48	1.0514	0.0021	0.0002			217722_s_at	NGRN	17087	5839.88	0.959	0.0068	0.0006
201090_x_at	TUBA1B	618	5616.52	1.212	0.0021	0.0002			219551_at	EAF2	18915	5841.31	0.9775	0.0068	0.0006
212599_at	AUTS2	11984	5617.51	1.0756	0.0021	0.0002			205191_at	RP2	4718	5843	0.9677	0.0069	0.0006
219076_s_at	PXMP2	18440	5618.26	1.1782	0.0021	0.0002			209389_x_at	DBI	8882	5843.31	0.9287	0.0069	0.0006
222027_at	NUCKS1	21387	5619.51	1.1799	0.0021	0.0002			218175_at	CCDC92	17540	5843.48	0.8979	0.0069	0.0006
207459_x_at	GYPB	6981	5620	1.1079	0.0021	0.0002			210017_at	MALT1	9502	5844.72	0.9632	0.0069	0.0006
207111_at	EMR1	6637	5621.79	1.0871	0.0021	0.0002			212861_at	MFSD5	12246	5846.59	0.9166	0.007	0.0006
201577_at	NME1	1105	5622.27	1.1416	0.0021	0.0002			218590_at	C10orf2	17955	5849.92	0.988	0.0071	0.0006
212073_at	CSNK2A1	11459	5623.25	1.1925	0.0021	0.0002			222028_at	ZNF45	21388	5850.42	0.938	0.0071	0.0006
213848_at	DUSP7	13228	5623.88	1.1085	0.0022	0.0002			213528_at	METTL18	12909	5853.16	0.9606	0.0072	0.0006
204039_at	CEBPA	3566	5624.33	1.0533	0.0022	0.0002			221158_at	PAXBP1	20521	5853.29	0.9687	0.0072	0.0006
214769_at	CLCN4	14145	5624.85	1.1085	0.0022	0.0002			219871_at	KLF3-AS1	19235	5854.5	0.9229	0.0072	0.0006
213095_x_at	AIF1	12478	5625.27	1.1275	0.0022	0.0002			215245_x_at	FMR1	14619	5856.16	0.9797	0.0073	0.0006
217893_s_at	AKIRIN1	17258	5625.7	1.0143	0.0022	0.0002			205089_at	ZNF7	4616	5856.51	0.9278	0.0073	0.0006
217755_at	HN1	17120	5625.93	1.2147	0.0022	0.0002			205246_at	PEX13	4773	5857.24	0.932	0.0073	0.0006
202845_s_at	RALBP1	2373	5626.03	1.1518	0.0022	0.0002			207129_at	CA5B	6655	5857.34	0.8677	0.0073	0.0006
200864_s_at	RAB11A	392	5626.15	1.084	0.0022	0.0002			203579_s_at	SLC7A6	3106	5858.66	0.9548	0.0073	0.0006
202893_at	UNC13B	2421	5626.48	1.1604	0.0022	0.0002			209025_s_at	SYNCRIP	8519	5859.14	0.9065	0.0074	0.0006
208459_s_at	XPO7	7957	5626.89	1.1652	0.0022	0.0002			202289_s_at	TACC2	1817	5859.73	0.9749	0.0074	0.0006
201554_x_at	GYG1	1082	5628.42	1.1023	0.0022	0.0002			211208_s_at	CASK	10648	5861.33	0.8852	0.0074	0.0006
201914_s_at	SEC63	1442	5629.02	1.1582	0.0022	0.0002			213853_at	DNAJC24	13233	5862	0.9963	0.0074	0.0006
220238_s_at	KLHL7	19602	5629.03	1.0911	0.0022	0.0002			212207_at	MED13L	11593	5862.13	0.9861	0.0074	0.0006
218176_at	MAGEF1	17541	5629.23	1.0132	0.0022	0.0002			202540_s_at	HMGCR	2068	5862.14	0.9138	0.0074	0.0006
210172_at	SF1	9656	5631.07	1.0328	0.0022	0.0002			213156_at	ZBTB20	12539	5863.09	0.9918	0.0075	0.0007
201813_s_at	TBC1D5	1341	5631.24	1.1322	0.0022	0.0002			220046_s_at	CCNL1	19410	5864.1	0.9374	0.0075	0.0007
203893_at	AK6	3420	5632.02	1.1108	0.0022	0.0002			213506_at	F2RL1	12887	5864.89	0.9629	0.0075	0.0007
208845_at	VDAC3	8340	5632.32	1.176	0.0022	0.0002			219546_at	BMP2K	18910	5865.29	0.956	0.0075	0.0007
203371_s_at	NDUFB3	2898	5634.85	1.1387	0.0023	0.0002			204174_at	ALOX5AP	3701	5865.92	0.9508	0.0076	0.0007
218164_at	SPATA20	17529	5634.94	1.126	0.0023	0.0002			208076_at	HIST1H4D	7585	5867.52	0.9195	0.0076	0.0007
205667_at	WRN	5194	5635.08	1.1526	0.0023	0.0002			209460_at	ABAT	8953	5867.91	0.9661	0.0076	0.0007
209132_s_at	COMMD4	8626	5635.48	1.1501	0.0023	0.0002			202445_s_at	NOTCH2	1973	5868.01	0.8841	0.0076	0.0007
200043_at	ERH	64	5635.49	1.1822	0.0023	0.0002			209250_at	DEGS1	8744	5868.1	0.9229	0.0076	0.0007
203972_s_at	PEX3	3499	5635.65	1.1179	0.0023	0.0002			209284_s_at	FAM208A	8778	5869.63	0.8727	0.0077	0.0007
220306_at	FAM46C	19670	5638.21	1.0928	0.0023	0.0002			74694_s_at	RABEP2	22190	5871.09	0.9513	0.0077	0.0007
215529_x_at	DIP2A	14902	5638.45	1.0204	0.0023	0.0002			221675_s_at	CHPT1	21036	5871.36	0.9438	0.0077	0.0007
219434_at	TREM1	18798	5639.02	1.0902	0.0023	0.0002			219304_s_at	PDGFD	18668	5872.54	0.9858	0.0078	0.0007
218511_s_at	PNPO	17876	5639.35	1.1692	0.0023	0.0002			213083_at	SLC35D2	12466	5874.54	0.9382	0.0079	0.0007
212769_at	TLE3	12154	5640.49	1.0594	0.0023	0.0002			213392_at	IQCK	12773	5874.93	0.9287	0.0079	0.0007
219978_s_at	NUSAP1	19342	5641.32	1.2323	0.0024	0.0002			212239_at	PIK3R1	11625	5875.47	0.9784	0.0079	0.0007
212185_x_at	MT2A	11571	5643.19	1.1668	0.0024	0.0002			221087_s_at	APOL3	20450	5877.56	0.8962	0.0079	0.0007
219502_at	NEIL3	18866	5643.67	1.1545	0.0024	0.0002			203932_at	HLA-DMB	3459	5878.79	0.9148	0.008	0.0007
213198_at	ACVR1B	12580	5644.83	1.0844	0.0024	0.0002			212978_at	LRRC8B	12361	5880.9	0.9859	0.0081	0.0007
218389_s_at	APH1A	17754	5645.77	1.1708	0.0024	0.0002			218196_at	OSTM1	17561	5882.07	0.9873	0.0081	0.0007
201744_s_at	LUM	1272	5647.37	1.1809	0.0024	0.0002			207112_s_at	GAB1	6638	5886.06	0.9367	0.0083	0.0007
208910_s_at	C1QBP	8405	5647.41	1.1502	0.0024	0.0002			221220_s_at	SCYL2	20583	5888.51	0.9802	0.0084	0.0007
218189_s_at	NANS	17554	5648.97	1.2178	0.0024	0.0002			50221_at	TFEB	22060	5889.33	0.9368	0.0084	0.0007
211750_x_at	TUBA1C	11150	5649.75	1.2109	0.0025	0.0002			208720_s_at	RBM39	8215	5889.57	0.9307	0.0084	0.0007
213113_s_at	SLC43A3	12496	5652.12	1.1103	0.0025	0.0002			219757_s_at	TMEM260	19121	5890.03	0.9015	0.0084	0.0007
212519_at	UBE2E1	11904	5652.31	1.0852	0.0025	0.0002			210644_s_at	LAIR1	10109	5890.57	0.925	0.0084	0.0007
204957_at	ORC5	4484	5654.01	1.0905	0.0025	0.0002			205249_at	EGR2	4776	5890.86	0.87	0.0084	0.0008
202889_x_at	MAP7	2417	5654.22	1.1136	0.0025	0.0002			213208_at	GLTSCR1L	12590	5892.66	0.9339	0.0085	0.0008
209539_at	ARHGEF6	9032	5658.03	1.1177	0.0026	0.0002			219055_at	SRBD1	18419	5893.84	0.9955	0.0086	0.0008
210845_s_at	PLAUR	10305	5658.41	1.0753	0.0026	0.0002			204568_at	ATG14	4095	5898.97	0.9565	0.0088	0.0008
207571_x_at	THEMIS2	7092	5658.71	1.0086	0.0026	0.0002			210054_at	HAUS3	9539	5899.19	0.967	0.0088	0.0008
214475_x_at	CAPN3	13854	5659.66	1.0802	0.0026	0.0002			220553_s_at	PRPF39	19917	5901.43	0.947	0.0089	0.0008
217802_s_at	NUCKS1	17167	5659.8	1.1751	0.0026	0.0002			204781_s_at	FAS	4308	5901.53	0.9444	0.0089	0.0008
211762_s_at	KPNA2	11161	5660.44	1.2061	0.0026	0.0002			207431_s_at	DEGS1	6953	5901.66	0.9082	0.0089	0.0008
201951_at	ALCAM	1479	5660.72	1.092	0.0026	0.0002			213338_at	TMEM158	12719	5902.22	0.949	0.0089	0.0008
202364_at	MXI1	1892	5661.16	1.0555	0.0026	0.0002			215127_s_at	RBMS1	14501	5902.99	0.8869	0.0089	0.0008
214442_s_at	PIAS2	13821	5662.48	1.1808	0.0026	0.0002			212615_at	CHD9	12000	5903.69	0.954	0.0089	0.0008
209259_s_at	SMC3	8753	5664.3	1.1894	0.0026	0.0002			209570_s_at	NSG1	9060	5904.26	0.9732	0.009	0.0008
209298_s_at	ITSN1	8792	5664.82	1.1381	0.0026	0.0002			210623_at	UBXN1	10088	5905.1	0.8738	0.009	0.0008
215646_s_at	VCAN	15019	5666.2	1.09	0.0027	0.0002			200050_at	ZNF146	71	5906.84	0.9572	0.0091	0.0008
210095_s_at	IGFBP3	9579	5666.24	1.1285	0.0027	0.0002			217954_s_at	PHF3	17319	5906.89	0.9466	0.0091	0.0008
218568_at	AGK	17933	5667.28	1.0747	0.0027	0.0002			204725_s_at	NCK1	4252	5909.15	0.9412	0.0092	0.0008
210140_at	CST7	9624	5668.7	1.0011	0.0027	0.0002			212980_at	AHSA2	12363	5909.78	0.9602	0.0092	0.0008
204180_s_at	ZBTB43	3707	5668.74	1.0352	0.0027	0.0002			218340_s_at	UBA6	17705	5909.86	0.9738	0.0092	0.0008
222209_s_at	TMEM135	21569	5668.86	1.1548	0.0027	0.0002			214829_at	AASS	14204	5910.73	0.967	0.0092	0.0008
206167_s_at	ARHGAP6	5693	5670.22	1.0788	0.0027	0.0002			213330_s_at	STIP1	12711	5911.84	0.9933	0.0093	0.0008
219594_at	NINJ2	18958	5671.59	1.1008	0.0027	0.0002			209013_x_at	TRIO	8507	5913.65	0.9354	0.0093	0.0008
205241_at	SCO2	4768	5671.71	1.0364	0.0027	0.0002			203182_s_at	SRPK2	2710	5914.18	0.9704	0.0094	0.0008
201108_s_at	THBS1	636	5671.85	1.1138	0.0027	0.0002			205466_s_at	HS3ST1	4993	5915.65	0.909	0.0094	0.0008
213302_at	PFAS	12683	5673.26	1.1252	0.0027	0.0002			213478_at	KAZN	12859	5916.64	0.9948	0.0095	0.0009
204131_s_at	FOXO3	3658	5673.82	1.0758	0.0028	0.0002			204429_s_at	SLC2A5	3956	5919.4	0.9689	0.0096	0.0009
213734_at	RFC5	13114	5675.08	1.0336	0.0028	0.0002			217998_at	PHLDA1	17363	5919.5	0.9211	0.0096	0.0009
217843_s_at	MED4	17208	5675.2	1.0926	0.0028	0.0002			218762_at	ZNF574	18126	5919.7	0.9353	0.0096	0.0009
205036_at	LSM6	4563	5675.59	1.1535	0.0028	0.0002			200069_at	SART3	90	5920.8	0.9676	0.0096	0.0009
200992_at	IPO7	520	5676.25	1.1428	0.0028	0.0002			200892_s_at	TRA2B	420	5921.23	0.969	0.0097	0.0009
206877_at	MXD1	6403	5676.51	1.1735	0.0028	0.0002			210997_at	HGF	10444	5922.4	0.9753	0.0097	0.0009
201397_at	PHGDH	925	5678.47	1.0956	0.0028	0.0002			211991_s_at	HLA-DPA1	11378	5922.4	0.9443	0.0097	0.0009
202382_s_at	GNPDA1	1910	5680.71	1.0546	0.0028	0.0002			212554_at	CAP2	11939	5922.75	0.9019	0.0097	0.0009
202957_at	HCLS1	2486	5681.94	1.1292	0.0029	0.0002			211031_s_at	CLIP2	10477	5923.58	0.973	0.0097	0.0009
212055_at	TPGS2	11441	5681.96	1.1851	0.0029	0.0002			205291_at	IL2RB	4818	5923.99	0.8936	0.0097	0.0009
200603_at	PRKAR1A	131	5682.14	1.0693	0.0029	0.0002			202173_s_at	VEZF1	1701	5926.74	0.9754	0.0099	0.0009
218491_s_at	THYN1	17856	5684.35	1.0782	0.0029	0.0002			202539_s_at	HMGCR	2067	5926.95	0.9351	0.0099	0.0009
210999_s_at	GRB10	10446	5686.06	1.1459	0.0029	0.0003			212374_at	FEM1B	11759	5929.61	0.9876	0.01	0.0009
208654_s_at	CD164	8151	5690.13	1.0955	0.003	0.0003			212974_at	DENND3	12357	5929.73	0.9754	0.01	0.0009
213415_at	CLIC2	12796	5690.54	1.0328	0.003	0.0003
218552_at	ECHDC2	17917	5692.56	1.0398	0.003	0.0003
210624_s_at	ILVBL	10089	5692.81	1.1662	0.003	0.0003
218069_at	DCTPP1	17434	5692.93	1.1393	0.003	0.0003
213998_s_at	DDX17	13377	5693.12	1.0161	0.003	0.0003
216609_at	TXN	15979	5694.02	1.1113	0.003	0.0003
205296_at	RBL1	4823	5694.96	1.1035	0.003	0.0003
213170_at	GPX7	12552	5695.5	1.1362	0.003	0.0003
203349_s_at	ETV5	2876	5695.69	1.0509	0.003	0.0003
213096_at	TMCC2	12479	5696.31	1.1244	0.0031	0.0003
203915_at	CXCL9	3442	5698.52	1.0248	0.0031	0.0003
209982_s_at	NRXN2	9468	5698.65	1.0736	0.0031	0.0003
202393_s_at	KLF10	1921	5699.9	1.0838	0.0031	0.0003
210694_s_at	MID1	10158	5700.1	1.0591	0.0031	0.0003
211902_x_at	YME1L1	11290	5700.38	1.0091	0.0031	0.0003
218387_s_at	PGLS	17752	5700.6	1.1036	0.0031	0.0003
208869_s_at	GABARAPL1	8364	5702.07	1.0483	0.0031	0.0003
201685_s_at	TOX4	1213	5703.27	1.1186	0.0032	0.0003
203509_at	SORL1	3036	5703.71	1.0395	0.0032	0.0003
214801_at	TOR1AIP2	14177	5703.92	1.1513	0.0032	0.0003
209916_at	DHTKD1	9402	5704.16	1.0526	0.0032	0.0003
202854_at	HPRT1	2382	5704.18	1.0257	0.0032	0.0003
213194_at	ROBO1	12576	5706.72	1.068	0.0032	0.0003
221532_s_at	WDR61	20895	5706.74	1.1723	0.0032	0.0003
213410_at	EDRF1	12791	5706.95	1.1068	0.0032	0.0003
206680_at	CD5L	6206	5708.19	1.1573	0.0032	0.0003
214073_at	CTTN	13452	5708.84	1.1274	0.0032	0.0003
203564_at	FANCG	3091	5709.43	1.1696	0.0033	0.0003
210334_x_at	BIRC5	9813	5711.01	1.2095	0.0033	0.0003
219258_at	TIPIN	18622	5711.94	1.1577	0.0033	0.0003
211698_at	EID1	11099	5712.25	1.1107	0.0033	0.0003
213616_at	TPGS2	12996	5712.39	1.1628	0.0033	0.0003
212328_at	LIMCH1	11713	5713	1.1559	0.0033	0.0003
202131_s_at	RIOK3	1659	5713.05	1.0611	0.0033	0.0003
203324_s_at	CAV2	2851	5714.22	1.0865	0.0033	0.0003
200642_at	SOD1	170	5716.18	1.2039	0.0033	0.0003
214214_s_at	C1QBP	13593	5716.74	1.1608	0.0033	0.0003
221823_at	C5orf30	21183	5718.14	1.1212	0.0034	0.0003
203224_at	RFK	2752	5719.6	1.1611	0.0034	0.0003
222235_s_at	CSGALNACT2	21594	5719.92	1.0175	0.0034	0.0003
212248_at	MTDH	11634	5721.99	1.1753	0.0034	0.0003
202858_at	U2AF1	2386	5724.08	1.1483	0.0035	0.0003
213645_at	ENOSF1	13025	5724.55	1.0369	0.0035	0.0003
204150_at	STAB1	3677	5725.22	1.0526	0.0035	0.0003
204817_at	ESPL1	4344	5727.07	1.1903	0.0035	0.0003
209228_x_at	TUSC3	8722	5727.24	1.0301	0.0035	0.0003
208890_s_at	PLXNB2	8385	5728.11	1.0555	0.0035	0.0003
203069_at	SV2A	2598	5728.9	1.0998	0.0035	0.0003
209538_at	ZNF32	9031	5731.09	1.114	0.0036	0.0003
206420_at	IGSF6	5946	5731.44	1.1635	0.0036	0.0003
208985_s_at	EIF3J	8479	5732.22	1.1401	0.0036	0.0003
205549_at	PCP4	5076	5734.6	1.0525	0.0036	0.0003
205752_s_at	GSTM5	5279	5735.2	1.0002	0.0036	0.0003
202102_s_at	BRD4	1630	5735.68	1.034	0.0036	0.0003
202081_at	IER2	1609	5737.55	1.0661	0.0037	0.0003
213484_at	ADD2	12865	5739.48	1.0686	0.0037	0.0003
218807_at	VAV3	18171	5739.5	1.0843	0.0037	0.0003
215116_s_at	DNM1	14490	5739.6	1.1547	0.0037	0.0003
212896_at	SKIV2L2	12281	5740.89	1.1391	0.0037	0.0003
203002_at	AMOTL2	2531	5741.69	1.1087	0.0038	0.0003
219271_at	GALNT14	18635	5742.59	1.1035	0.0038	0.0003
213262_at	SACS	12643	5743.41	1.05	0.0038	0.0003
218424_s_at	STEAP3	17789	5743.66	1.11	0.0038	0.0003
218938_at	FBXL15	18302	5744.04	1.1217	0.0038	0.0003
208940_at	SEPHS1	8435	5745.36	1.1337	0.0038	0.0003
212970_at	APBB2	12353	5746.03	1.0546	0.0038	0.0003
212415_at	38961	11800	5747.29	1.0523	0.0039	0.0003
218597_s_at	CISD1	17962	5747.6	1.083	0.0039	0.0003
208971_at	UROD	8466	5747.63	1.2064	0.0039	0.0003
213334_x_at	HAUS7	12715	5748.65	1.1643	0.0039	0.0004
220346_at	MTHFD2L	19710	5748.75	1.1225	0.0039	0.0004
203940_s_at	VASH1	3467	5748.96	1.1035	0.0039	0.0004
218130_at	C17orf62	17495	5750.41	1.0318	0.0039	0.0004
208816_x_at	ANXA2P2	8311	5751.24	1.0077	0.0039	0.0004
218326_s_at	LGR4	17691	5759.08	1.1177	0.0041	0.0004
201413_at	HSD17B4	941	5760.26	1.1247	0.0041	0.0004
204860_s_at	NAIP	4387	5761.49	1.0117	0.0041	0.0004
219056_at	RNASEH2B	18420	5761.58	1.0684	0.0041	0.0004
205193_at	MAFF	4720	5763.45	1.0309	0.0042	0.0004
210094_s_at	PARD3	9578	5763.46	1.0483	0.0042	0.0004
217820_s_at	ENAH	17185	5764.15	1.0605	0.0042	0.0004
221703_at	BRIP1	21063	5764.16	1.173	0.0042	0.0004
220474_at	SLC25A21	19838	5764.41	1.1541	0.0042	0.0004
220197_at	ATP6V0A4	19561	5764.71	1.0997	0.0042	0.0004
202154_x_at	TUBB3	1682	5764.73	1.0897	0.0042	0.0004
216026_s_at	POLE	15398	5765.05	1.1199	0.0042	0.0004
211519_s_at	KIF2C	10925	5765.34	1.2123	0.0042	0.0004
214106_s_at	GMDS	13485	5765.49	1.2073	0.0042	0.0004
207677_s_at	NCF4	7198	5766.7	1.1236	0.0042	0.0004
205345_at	BARD1	4872	5767.46	1.159	0.0042	0.0004
221482_s_at	ARPP19	20845	5769.3	1.1014	0.0043	0.0004
213902_at	ASAH1	13281	5769.58	1.1995	0.0043	0.0004
212778_at	PACS2	12163	5773.49	1.0509	0.0044	0.0004
222201_s_at	CASP8AP2	21561	5775.49	1.0213	0.0044	0.0004
203625_x_at	SKP2	3152	5776.17	1.138	0.0044	0.0004
218872_at	TESC	18236	5777.66	1.1675	0.0045	0.0004
217832_at	SYNCRIP	17197	5778.56	1.1122	0.0045	0.0004
200046_at	DAD1	67	5780.84	1.1807	0.0045	0.0004
209628_at	NXT2	9118	5782.69	1.0878	0.0046	0.0004
221958_s_at	WLS	21318	5783.32	1.0985	0.0046	0.0004
202663_at	WIPF1	2191	5783.47	1.021	0.0046	0.0004
200974_at	ACTA2	502	5783.6	1.1108	0.0046	0.0004
210423_s_at	SLC11A1	9901	5787.42	1.1417	0.0047	0.0004
208731_at	RAB2A	8226	5787.71	1.0554	0.0047	0.0004
216203_at	SPTLC2	15575	5787.89	1.0378	0.0047	0.0004
221496_s_at	TOB2	20859	5789.79	1.0585	0.0047	0.0004
217869_at	HSD17B12	17234	5789.83	1.1821	0.0047	0.0004
201663_s_at	SMC4	1191	5790.11	1.1608	0.0047	0.0004
217980_s_at	MRPL16	17345	5790.61	1.148	0.0047	0.0004
211960_s_at	RAB7A	11347	5791.22	1.0663	0.0047	0.0004
217736_s_at	EIF2AK1	17101	5792.11	1.115	0.0048	0.0004
218111_s_at	CMAS	17476	5794.1	1.1192	0.0048	0.0004
212038_s_at	VDAC1	11424	5794.4	1.1423	0.0048	0.0004
208103_s_at	ANP32E	7612	5794.76	1.1513	0.0048	0.0004
214746_s_at	ZNF467	14122	5794.82	1.1258	0.0048	0.0004
211959_at	IGFBP5	11346	5794.87	1.1373	0.0048	0.0004
209096_at	UBE2V2	8590	5794.97	1.1173	0.0048	0.0004
220945_x_at	MANSC1	20309	5796.99	1.1344	0.0049	0.0005
204728_s_at	WDHD1	4255	5797.47	1.1329	0.0049	0.0005
218911_at	YEATS4	18275	5798.23	1.1266	0.0049	0.0005
201391_at	TRAP1	919	5801.1	1.1487	0.005	0.0005
213395_at	MLC1	12776	5801.77	1.1139	0.005	0.0005
208993_s_at	PPIG	8487	5802.05	1.2086	0.005	0.0005
214095_at	SHMT2	13474	5803.04	1.2019	0.005	0.0005
204068_at	STK3	3595	5806	1.0954	0.0051	0.0005
200918_s_at	SRPR	446	5808.19	1.0641	0.0051	0.0005
214501_s_at	H2AFY	13880	5808.43	1.1306	0.0051	0.0005
211758_x_at	TXNDC9	11157	5808.57	1.1589	0.0051	0.0005
212825_at	PAXIP1	12210	5808.93	1.1033	0.0051	0.0005
211168_s_at	UPF1	10610	5810.9	1.08	0.0052	0.0005
214794_at	PA2G4	14170	5811.32	1.1303	0.0052	0.0005
208898_at	ATP6V1D	8393	5811.43	1.025	0.0052	0.0005
221858_at	TBC1D12	21218	5812.77	1.0659	0.0052	0.0005
201489_at	PPIF	1017	5812.87	1.1198	0.0052	0.0005
205240_at	GPSM2	4767	5813.7	1.0696	0.0052	0.0005
210987_x_at	TPM1	10434	5814.36	1.0799	0.0053	0.0005
209305_s_at	GADD45B	8799	5815.86	1.0772	0.0053	0.0005
40562_at	GNA11	21964	5816.62	1.0724	0.0053	0.0005
202124_s_at	TRAK2	1652	5817.44	1.0629	0.0053	0.0005
214329_x_at	TNFSF10	13708	5817.98	1.0443	0.0053	0.0005
208547_at	HIST1H2BB	8045	5818.07	1.0762	0.0053	0.0005
201713_s_at	RANBP2	1241	5818.61	1.0675	0.0054	0.0005
213587_s_at	ATP6V0E2	12967	5819.32	1.0659	0.0054	0.0005
203138_at	HAT1	2666	5820.53	1.1781	0.0054	0.0005
214252_s_at	CLN5	13631	5820.82	1.1722	0.0054	0.0005
201753_s_at	ADD3	1281	5822.06	1.0095	0.0054	0.0005
201415_at	GSS	943	5822.6	1.2023	0.0055	0.0005
210672_s_at	NPRL3	10136	5823.26	1.1548	0.0055	0.0005
221620_s_at	APOO	20982	5825.25	1.1308	0.0055	0.0005
203628_at	IGF1R	3155	5825.28	1.0172	0.0055	0.0005
213418_at	HSPA6	12799	5825.64	1.0203	0.0055	0.0005
202502_at	ACADM	2030	5825.73	1.0796	0.0055	0.0005
200604_s_at	PRKAR1A	132	5827.49	1.1409	0.0056	0.0005
222311_s_at	SCAF4	21670	5829.81	1.0002	0.0056	0.0005
201307_at	40787	835	5830.39	1.1903	0.0057	0.0005
204232_at	FCER1G	3759	5831.62	1.0676	0.0057	0.0005
212263_at	QKI	11649	5832.66	1.0856	0.0057	0.0005
209238_at	STX3	8732	5833.1	1.0769	0.0057	0.0005
213350_at	RPS11	12731	5833.17	1.053	0.0057	0.0005
212698_s_at	40422	12083	5834.18	1.1562	0.0058	0.0006
200736_s_at	GPX1	264	5836.02	1.1203	0.0058	0.0006
200742_s_at	TPP1	270	5836.19	1.0636	0.0058	0.0006
218003_s_at	FKBP3	17368	5837.12	1.1701	0.0058	0.0006
203971_at	SLC31A1	3498	5837.13	1.1497	0.0058	0.0006
218788_s_at	SMYD3	18152	5839.08	1.1324	0.0059	0.0006
212653_s_at	EHBP1	12038	5839.17	1.0753	0.0059	0.0006
218610_s_at	CPPED1	17975	5839.52	1.0918	0.0059	0.0006
217761_at	ADI1	17126	5844.05	1.1104	0.006	0.0006
201611_s_at	ICMT	1139	5845.95	1.1307	0.0061	0.0006
202533_s_at	DHFR	2061	5846.21	1.0945	0.0061	0.0006
200968_s_at	PPIB	496	5846.67	1.1375	0.0061	0.0006
214409_at	RFPL3S	13788	5847.99	1.0552	0.0061	0.0006
211725_s_at	BID	11125	5848.72	1.1457	0.0062	0.0006
201141_at	GPNMB	669	5849.18	1.1242	0.0062	0.0006
219294_at	CENPQ	18658	5850.45	1.0883	0.0062	0.0006
212268_at	SERPINB1	11654	5852.02	1.1247	0.0063	0.0006
203149_at	PVRL2	2677	5852.35	1.0416	0.0063	0.0006
218055_s_at	WDR41	17420	5852.37	1.1251	0.0063	0.0006
204649_at	TROAP	4176	5853.77	1.1992	0.0063	0.0006
202946_s_at	BTBD3	2475	5855.99	1.0176	0.0064	0.0006
214315_x_at	CALR	13694	5857.17	1.0742	0.0064	0.0006
214096_s_at	SHMT2	13475	5858.18	1.197	0.0064	0.0006
209482_at	POP7	8975	5858.37	1.1379	0.0064	0.0006
203041_s_at	LAMP2	2570	5859.13	1.1573	0.0065	0.0006
210983_s_at	MCM7	10430	5859.21	1.1786	0.0065	0.0006
213646_x_at	TUBA1B	13026	5860.71	1.2023	0.0065	0.0006
218772_x_at	TMEM38B	18136	5864.19	1.1696	0.0066	0.0006
201543_s_at	SAR1A	1071	5865.56	1.0474	0.0067	0.0006
216202_s_at	SPTLC2	15574	5866.37	1.0687	0.0067	0.0007
49452_at	ACACB	22056	5867.7	1.0882	0.0067	0.0007
211752_s_at	NDUFS7	11152	5868.02	1.1675	0.0067	0.0007
217427_s_at	HIRA	16792	5869.21	1.1564	0.0067	0.0007
218140_x_at	SRPRB	17505	5874.11	1.124	0.0069	0.0007
205728_at	TENM1	5255	5874.17	1.0938	0.0069	0.0007
219437_s_at	ANKRD11	18801	5875.49	1.0799	0.0069	0.0007
219553_at	NME7	18917	5877.11	1.077	0.007	0.0007
208873_s_at	REEP5	8368	5878.71	1.039	0.007	0.0007
220840_s_at	C1orf112	20204	5878.96	1.097	0.007	0.0007
218904_s_at	C9orf40	18268	5879.2	1.1288	0.007	0.0007
202023_at	EFNA1	1551	5879.82	1.0069	0.0071	0.0007
202286_s_at	TACSTD2	1814	5881.72	1.1625	0.0071	0.0007
203462_x_at	EIF3B	2989	5882.59	1.1171	0.0072	0.0007
214911_s_at	BRD2	14286	5884.39	1.061	0.0072	0.0007
208818_s_at	COMT	8313	5884.58	1.1101	0.0072	0.0007
203693_s_at	E2F3	3220	5884.76	1.1505	0.0072	0.0007
201393_s_at	IGF2R	921	5885.6	1.0041	0.0073	0.0007
202119_s_at	CPNE3	1647	5886.88	1.148	0.0073	0.0007
212000_at	SUGP2	11387	5889.84	1.1115	0.0074	0.0007
213331_s_at	NEK1	12712	5890.29	1.0881	0.0074	0.0007
210036_s_at	KCNH2	9521	5891.24	1.1238	0.0075	0.0007
206871_at	ELANE	6397	5892.91	1.1835	0.0075	0.0007
202788_at	MAPKAPK3	2316	5893.78	1.1413	0.0075	0.0007
201016_at	EIF1AX	544	5893.83	1.0383	0.0075	0.0007
218519_at	SLC35A5	17884	5894.26	1.0459	0.0076	0.0008
210687_at	CPT1A	10151	5894.8	1.1524	0.0076	0.0008
213980_s_at	CTBP1	13359	5895.68	1.148	0.0076	0.0008
205513_at	TCN1	5040	5897.63	1.099	0.0077	0.0008
214149_s_at	ATP6V0E1	13528	5899.04	1.1083	0.0077	0.0008
210511_s_at	INHBA	9981	5901.72	1.0996	0.0078	0.0008
214917_at	PRKAA1	14292	5902.58	1.0905	0.0078	0.0008
207643_s_at	TNFRSF1A	7164	5902.73	1.1357	0.0078	0.0008
218681_s_at	SDF2L1	18045	5902.87	1.1501	0.0078	0.0008
200911_s_at	TACC1	439	5902.97	1.0495	0.0078	0.0008
210175_at	GCFC2	9659	5903	1.093	0.0078	0.0008
211760_s_at	VAMP4	11159	5903.65	1.0917	0.0079	0.0008
201660_at	ACSL3	1188	5904.53	1.0533	0.0079	0.0008
213702_x_at	ASAH1	13082	5906.88	1.19	0.008	0.0008
200942_s_at	HSBP1	470	5906.91	1.1163	0.008	0.0008
201277_s_at	HNRNPAB	805	5907.9	1.1466	0.008	0.0008
204493_at	BID	4020	5909.19	1.0729	0.0081	0.0008
213453_x_at	GAPDH	12834	5909.86	1.1203	0.0081	0.0008
220173_at	CCDC176	19537	5910.21	1.0325	0.0081	0.0008
203620_s_at	FCHSD2	3147	5910.38	1.0818	0.0081	0.0008
200621_at	CSRP1	149	5910.86	1.1581	0.0081	0.0008
215404_x_at	FGFR1	14778	5911.06	1.0155	0.0081	0.0008
201038_s_at	ANP32A	566	5913.53	1.1648	0.0082	0.0008
201239_s_at	SPCS2	767	5915.24	1.1825	0.0083	0.0008
201668_x_at	MARCKS	1196	5916.05	1.0215	0.0083	0.0008
201970_s_at	NASP	1498	5916.66	1.1597	0.0083	0.0008
219869_s_at	SLC39A8	19233	5917.07	1.1088	0.0083	0.0008
209251_x_at	TUBA1C	8745	5917.23	1.1862	0.0083	0.0008
218049_s_at	MRPL13	17414	5919.41	1.1158	0.0084	0.0009
200613_at	AP2M1	141	5919.58	1.1766	0.0084	0.0009
44065_at	RITA1	21998	5921.37	1.1088	0.0085	0.0009
202648_at	TCF3	2176	5921.44	1.1321	0.0085	0.0009
217529_at	ORAI2	16894	5921.55	1.0053	0.0085	0.0009
203551_s_at	COX11	3078	5921.86	1.0765	0.0085	0.0009
202344_at	HSF1	1872	5922.23	1.0752	0.0085	0.0009
219013_at	GALNT11	18377	5922.55	1.0592	0.0085	0.0009
200676_s_at	UBE2L3	204	5923.63	1.0717	0.0086	0.0009
205900_at	KRT1	5427	5924.24	1.0765	0.0086	0.0009
211506_s_at	CXCL8	10913	5924.66	1.0665	0.0086	0.0009
33323_r_at	SFN	21786	5928.21	1.0507	0.0088	0.0009
200812_at	CCT7	340	5928.32	1.1747	0.0088	0.0009
215978_x_at	ZNF721	15350	5929.2	1.0191	0.0088	0.0009
201054_at	HNRNPA0	582	5929.5	1.0539	0.0088	0.0009
209289_at	NFIB	8783	5929.74	1.1079	0.0088	0.0009
209262_s_at	NR2F6	8756	5929.98	1.1246	0.0088	0.0009
205767_at	EREG	5294	5930.21	1.1181	0.0088	0.0009
204559_s_at	LSM7	4086	5930.6	1.1338	0.0089	0.0009
208837_at	TMED3	8332	5931.13	1.2047	0.0089	0.0009
221156_x_at	CCPG1	20519	5931.16	1.0614	0.0089	0.0009
48031_r_at	FAXDC2	22040	5931.6	1.1118	0.0089	0.0009
205968_at	KCNS3	5495	5932.71	1.0081	0.0089	0.0009
221767_x_at	HDLBP	21127	5933.48	1.1697	0.009	0.0009
211969_at	HSP90AA1	11356	5933.65	1.1388	0.009	0.0009
219715_s_at	TDP1	19079	5934.13	1.1192	0.009	0.0009
200832_s_at	SCD	360	5934.64	1.0807	0.009	0.0009
218108_at	UBR7	17473	5934.82	1.1234	0.009	0.0009
200768_s_at	MAT2A	296	5935.75	1.0723	0.009	0.0009
220012_at	ERO1LB	19376	5936.22	1.054	0.0091	0.0009
210347_s_at	BCL11A	9826	5936.59	1.033	0.0091	0.0009
213311_s_at	TCF25	12692	5936.96	1.1008	0.0091	0.0009
216086_at	SV2C	15458	5937.5	1.1149	0.0091	0.0009
218174_s_at	TMEM254	17539	5938.28	1.0853	0.0091	0.0009
201463_s_at	TALDO1	991	5939.41	1.1128	0.0092	0.0009
202557_at	HSPA13	2085	5939.92	1.0907	0.0092	0.001
207554_x_at	TBXA2R	7075	5939.97	1.0484	0.0092	0.001
211743_s_at	PRG2	11143	5940.88	1.1071	0.0092	0.001
213225_at	PPM1B	12607	5941.74	1.0009	0.0093	0.001
220416_at	ATP8B4	19780	5942.2	1.0984	0.0093	0.001
216295_s_at	CLTA	15667	5943.04	1.1714	0.0093	0.001
217168_s_at	HERPUD1	16535	5943.78	1.0673	0.0093	0.001
221290_s_at	MUM1	20653	5945.18	1.0999	0.0094	0.001
219247_s_at	ZDHHC14	18611	5945.6	1.0541	0.0094	0.001
208848_at	ADH5	8343	5946.59	1.0555	0.0095	0.001
201629_s_at	ACP1	1157	5947.42	1.2015	0.0095	0.001
203818_s_at	SF3A3	3345	5948.55	1.1607	0.0095	0.001
221506_s_at	TNPO2	20869	5950.11	1.1121	0.0096	0.001
220942_x_at	FAM162A	20306	5950.73	1.1635	0.0096	0.001
211922_s_at	CAT	11310	5951.63	1.1246	0.0096	0.001
216727_at	STK38	16097	5952.45	1.1496	0.0097	0.001
213701_at	C12orf29	13081	5952.53	1.004	0.0097	0.001
217879_at	CDC27	17244	5952.71	1.1328	0.0097	0.001
221905_at	CYLD	21265	5954.27	1.0385	0.0098	0.001
200891_s_at	SSR1	419	5956.37	1.1633	0.0099	0.001
212048_s_at	YARS	11434	5956.64	1.1888	0.0099	0.001
204084_s_at	CLN5	3611	5957.03	1.0115	0.0099	0.001
203870_at	USP46	3397	5957.89	1.0932	0.0099	0.001
34764_at	LARS2	21814	5958.15	1.0651	0.0099	0.001
37512_at	HSD17B6	21883	5959.99	1.1554	0.01	0.001
201746_at	TP53	1274	5960.46	1.0844	0.01	0.001

## Sheet: Table S3
Table S3. Gene set enrichment analysis for the significant upregulated and downregulated genes analzyed by DAVID
Term	Enrichment Score	Count	Genes	%	PValue	List Total	Pop Hits	Pop Total	Fold Enrichment	Bonferroni	Benjamini	FDR
Upregulated gene
GO:0007049~cell cycle	15.3345	161	RAD51C, PRC1, TUBB2A, AIF1, TTK, AURKA, PTTG1, APP, CASP8AP2, CDKN2C, OIP5, NUP37, H2AFX, TUBG1, CCNA2, ASPM, STAG2, RBL1, POLE, SKP2, ESPL1, TACC3, VASH1, TACC1, NCAPD2, PA2G4, MAD2L1, TIMELESS, SPAG5, ZWINT, STMN1, DST, MCTS1, NUP43, DSCC1, EID1, NEK3, NEK2, NEK1, TIPIN, CHEK1, CHEK2, CALR, PLAGL1, PRUNE2, SPC25, TUBB, PRR5, SAC3D1, TFDP2, MNS1, FBXO5, TCF3, HELLS, TFDP1, CREBL2, CKAP2, YEATS4,…	10.9898	1.8485e-24	1231	776	13528	2.28003	7.24427e-21	7.24427e-21	3.42757e-21
GO:0007051~spindle organization	9.95729	23	KIF23, KIF11, PRC1, TTK, ESPL1, AURKA, NDC80, TACC3, UBE2C, SMC3, SPC25, TUBB, SAC3D1, SPAG5, ZWINT, CKS2, BUB1B, FBXO5, HAUS7, RANBP1, STMN1, TUBG1, SMC1A	1.56997	5.47701e-12	1231	45	13528	5.61682	2.14646e-08	1.95133e-09	1.01558e-08
GO:0006259~DNA metabolic process	8.19006	97	RAD51C, RPS27L, INTS3, PTTG1, MCM10, PRIM1, TOP1, PSIP1, H2AFX, NUDT1, DTL, USP1, NEIL3, POLE, RNASEH2A, RMI1, RFC5, RFC3, RFC4, DSCC1, TMX1, TIPIN, PPT1, UBE2V2, CHEK1, TK1, POLE2, POLE3, POLQ, ASF1A, HELLS, GINS1, GINS2, PHB, GINS3, BRIP1, WRN, RAD54L, BRCA1, PCNA, DNMT1, RAD54B, SMC1A, RBPJ, CHAF1A, DUT, CDT1, FANCL, CCNE2, MCM7, SLK, FANCI, FANCG, TOP2A, CDC7, CDC6, SSBP1, TP53, GTF2H5, MCM2,…	6.62116	1.59239e-12	1231	506	13528	2.10667	6.24059e-09	6.24059e-10	2.95268e-09
GO:0006260~DNA replication	5.31751	52	MCM10, CDT1, CCNE2, PRIM1, TOP1, MCM7, TOP2A, CDC7, CDC6, SSBP1, DTL, POLE, MCM2, RNASEH2A, MCM3, RMI1, HMGA1, MCM4, MCM5, MCM6, RAD51, RFC5, RFC3, RFC4, RRM2, RRM1, DSCC1, TMX1, TIPIN, POLA1, CHEK1, TK1, RPA1, TYMS, POLE2, POLE3, POLQ, FEN1, GINS1, GINS2, UPF1, PHB, GINS3, NASP, CENPF, WRN, CDC25C, BRCA1, PCNA, CHAF1A, NFIB, DUT	3.54949	7.27132e-13	1231	190	13528	3.00764	2.84945e-09	3.16605e-10	1.3482e-09
GO:0012501~programmed cell death	4.93337	90	DLC1, STEAP3, MEF2C, IER3, TSPO, HTATIP2, ZMAT3, GJA1, TNFSF13, FOXO3, ITSN1, MRPS30, RTN3, GPX1, TOP1, MAP3K5, APP, SLK, DYNLL1, CASP8AP2, TIAM1, BAG3, NGFRAP1, CASP1, TOP2A, LUC7L3, NET1, ARHGEF3, YARS, OPA1, STAG3L3, ARHGEF6, BCL2A1, TP53, ESPL1, ARHGEF12, NLRP3, ECT2, STK3, PPM1F, RNF130, TNFRSF10C, TNFRSF10B, LCK, BUB1B, NAIP, GADD45B, GADD45A, BID, PACS2, TNFRSF21, APH1A, LITAF, AKAP13, PRK…	6.14334	4.54285e-06	1231	611	13528	1.61874	0.0176459	0.000539354	0.00842322
GO:0051329~interphase of mitotic cell cycle	4.66499	26	BCAT1, POLA1, CHEK1, GTSE1, ACVR1B, CCNE1, APP, CDKN2C, BCL2, TCF3, CDC7, CDC6, POLE, SKP2, CENPF, BIRC5, RB1, CDKN3, CDC25C, CDK4, CCNB1, INHBA, CCND2, ID4, GADD45A, KPNA2	1.77474	3.92361e-06	1231	103	13528	2.77403	0.0152591	0.000480406	0.00727509
GO:0042981~regulation of apoptosis	4.42132	121	DLC1, MEF2C, PTGS2, MMP9, SNCA, EIF5A, TNFSF13, RPS27L, FOXO3, ITSN1, MAP3K5, APP, CASP8AP2, CDKN2C, TIAM1, VNN1, NGFRAP1, WWOX, NET1, ADAM9, RAB27A, PTPRF, BCL2A1, SKP2, ACTN1, STK3, NME1, LYST, VEGFA, CSTB, UNC13B, TMX1, GCLC, AKAP13, PPT1, CHEK2, CALR, GCLM, PLAGL1, PRUNE2, TUBB, FAIM, HELLS, TRAF4, HERPUD1, VAV3, LGALS1, KLF10, PHB, WRN, BRCA1, PPIF, ATF5, TNFSF10, NOTCH1, PDCD6, DNAJB6, IER3…	8.25939	2.27218e-08	1231	804	13528	1.65388	8.90429e-05	4.24032e-06	4.21318e-05
GO:0000075~cell cycle checkpoint	4.11267	28	TIPIN, TTK, RPS27L, CHEK1, INTS3, CHEK2, GTSE1, CDT1, CCNE2, BUB1, H2AFX, FANCG, CCNA2, CDC6, CDK1, MSH2, TP53, BRIP1, CENPF, BIRC5, CENPE, RB1, BRCA1, MAD2L1, MAPK14, ZWINT, BUB1B, SMC1A	1.91126	1.86031e-08	1231	91	13528	3.38137	7.29028e-05	3.64526e-06	3.44946e-05
GO:0048872~homeostasis of number of cells	4.05731	25	EPAS1, LYN, EPB42, HCLS1, SFXN1, BPGM, PRDX2, RB1, SOD1, MECOM, TRIM10, PRDX1, TIMP1, RPA1, INHBA, TAL1, CORO1A, CCNB2, ALAS2, BCL2, VEGFA, BCL6, KLF1, F2R, FH	1.70648	7.50074e-06	1231	100	13528	2.74736	0.0289677	0.0008642	0.0139073
GO:0000070~mitotic sister chromatid segregation	4.02291	17	NEK2, DLGAP5, KIF18A, NUSAP1, NDC80, CENPE, ESPL1, SMC2, SMC4, NCAPD2, NCAPH, MAD2L1, SEH1L, NCAPG, ZWINT, SMC1A, DSCC1	1.16041	2.50316e-08	1231	36	13528	5.18946	9.8094e-05	4.45903e-06	4.64147e-05
Downregulated gene
GO:0045449~regulation of transcription	12.627	271	MEF2C, MEF2A, FST, SNIP1, BBX, RORA, RAB1A, CITED2, S1PR1, TRAK1, ZNF394, BCL7A, ZNF43, PTPRK, ZNF45, ZHX2, HES1, MSX1, BAZ1A, CCR6, JUN, MED17, TGIF1, PRDM2, TGFB1I1, SUV420H1, NFKBIA, ZNF232, KRAS, HEXIM1, SUPT7L, VEZF1, TCF4, TCF25, PLAGL2, IKZF5, KLF6, KLF7, ZNF529, BMP2, KLF8, KLF9, SMAD7, RYBP, SMAD3, SKI, SMAD1, ABCG1, ZBTB43, NOTCH2, RNF6, ZNF217, CSRNP2, ETS2, HOPX, TGFBR3, KLF2, ZNF117,…	23.5857	1.55322e-12	957	2601	13528	1.47282	5.2374e-09	1.04748e-09	2.83321e-09
GO:0046649~lymphocyte activation	9.34885	50	GPR183, IL21R, RAG1, SOX4, RAG2, IL15, TPD52, SKAP2, IL7R, ITGAM, CD48, CHD7, CXCR4, BCL11B, BCL11A, CD2, MS4A1, CD24, FAS, PIK3R1, CD28, RHOH, BLNK, EGR1, PTPRC, KLF6, TNFSF4, CD3G, CD3D, SWAP70, FLT3, SMAD3, MALT1, CD40, ITGA4, LIG4, SLAMF1, DCLRE1C, CD86, CBLB, FYN, JMJD6, SP3, NCK1, PLCG2, IRF1, RIPK2, BANK1, IRF4, ICOSLG	4.35161	5.06362e-15	957	199	13528	3.55172	1.72209e-11	1.72209e-11	9.31477e-12
GO:0010941~regulation of cell death	9.14116	114	MEF2C, WFS1, NELL1, FOXO1, PMAIP1, CITED2, CDKN2A, CD44, TIA1, ZNF443, PIK3CA, IL1B, FAS, MX1, BCL10, CD3G, ROCK1, SOCS2, HRK, LIG4, DDIT3, CD38, MSX1, F3, JUN, TNFAIP8, RIPK2, TNFAIP3, EIF2AK3, IFIH1, MCL1, STK17B, NFKBIA, SOX4, RRAGA, STK17A, MST4, KRAS, DYRK2, TRAF5, RUNX3, PLAGL2, CFLAR, TP53BP2, NR4A2, TRIO, SMAD3, MALT1, HGF, GAS1, ATM, NOTCH2, TNFSF10, CDKN1A, CDKN1B, PLCG2, IKBKB, IFI6, F…	9.92167	1.41817e-12	957	815	13528	1.97728	4.78217e-09	1.19554e-09	2.58695e-09
GO:0010033~response to organic substance	4.96877	97	LDLR, ADCY7, IL6ST, PDGFA, RBM3, DICER1, PDE3B, RHOQ, FOXO1, RPS6KB1, PMAIP1, CD48, FOS, CD44, GSN, GATA3, GAB1, CASP8, IL1B, PRKACB, FAS, INSR, MYC, GNG7, EGR1, CIITA, BCL10, IRS2, STS, EGR2, ADAM10, SOCS2, SOCS1, LEF1, IRS1, DDIT3, CD38, CD83, PRKCQ, GLUL, MSX1, EP300, BTG2, ADM, CCND2, SQLE, JUN, RIPK2, ABAT, GNAS, NFE2L2, EIF2AK3, PRF1, TNF, PANX1, MCL1, NFKBIA, GNG11, NR3C1, CCL5, EDEM1, GCH…	8.44212	7.3944e-10	957	721	13528	1.90177	2.49339e-06	1.55837e-07	1.34882e-06
GO:0007178~ serine/threonine kinase signaling pathway	4.05868	21	PTPRK, BMP2, SMAD7, PDGFA, USP9X, TGFBR2, FST, SMAD3, SKI, SMAD1, FOS, ACVR2A, MSX1, ID1, JUN, SPTBN1, TGFBR3, TGFB1I1, BAMBI, HPGD, TOB1	1.82768	2.94464e-05	957	103	13528	2.88206	0.0945243	0.00116749	0.0537
GO:0051098~regulation of binding	3.65623	30	RSF1, TNF, NFKBIA, EGLN1, CDKN2A, KRAS, PYCARD, IL1B, BCL10, TNFSF4, CREBZF, SMAD7, SMAD3, MALT1, SKI, DDIT3, PRKCQ, ADRB2, EP300, ID2, AIDA, NCOA3, ID1, RIPK2, TGFBR3, ID3, IRF4, IKBKB, EIF2AK3, SMARCA4	2.61097	8.69499e-07	957	153	13528	2.77173	0.00292766	5.98339e-05	0.00158605
GO:0001944~vasculature development	3.47565	38	GNA13, ZFAND5, NRP1, PDGFA, DICER1, TIPARP, FOXO1, ANPEP, JAG1, ELK3, TCF7L2, CITED2, ZFP36L1, CHD7, S1PR1, CD44, AGGF1, CXCR4, CTGF, CASP8, HEY2, RHOB, IL1B, VEZF1, ANGPT2, RASA1, RECK, SMAD7, TGFBR2, EFNB2, ITGA4, ARHGAP24, COL5A1, ID1, JMJD6, JUN, TGFBR3, SMARCA4	3.30722	1.55204e-05	957	251	13528	2.14009	0.0509893	0.000670739	0.0283072
GO:0030334~regulation of cell migration	3.46073	28	GNA13, ENPP2, PDGFA, IL6ST, F2RL1, RPS6KB1, JAG1, CITED2, IGF1R, MIA3, S1PR1, ARHGAP5, CXCR4, TEK, GAB1, INSR, PIK3R1, PTPRK, IRS2, ADAM10, PTPRM, SMAD7, SMAD3, IRS1, F3, RRAS2, PTP4A1, TGFBR3	2.4369	5.27703e-05	957	169	13528	2.34203	0.163012	0.00197522	0.096215
GO:0006468~protein amino acid phosphorylation	3.13816	80	PRPF4B, FASTK, CASK, RPS6KB1, CLK1, TTN, PRKY, MDFIC, CXCR4, MAP3K8, GAB1, CLK4, PIK3CA, IL1B, PRKACB, SIK1, INSR, CDK14, AKT3, SRPK2, TWF1, SGK1, ADAM10, TNIK, ROCK1, ROCK2, PRKCH, DAPK1, PRKCB, MAP4K3, ACVR2A, PRKCQ, STYK1, HIPK1, SCYL2, EIF2S1, GADD45G, BMP2K, RIPK2, GADD45B, EIF2AK3, PRKCZ, FGFR1, TNF, BLK, STK17B, STK17A, MST4, TRIB2, IGF1R, STAT4, STK32B, MORC3, TEK, DYRK2, YES1, ITK, PTPRC…	6.96258	3.34468e-06	957	667	13528	1.69545	0.0112149	0.000181891	0.00610089
GO:0009725~response to hormone stimulus	3.13594	49	TNF, LDLR, ADCY7, PDGFA, PDE3B, RHOQ, FOXO1, GNG11, RPS6KB1, CCL5, IGF1R, FOS, KRAS, GATA3, GAB1, ENO2, IL1B, KDM3A, CD24, PRKACB, FAS, INSR, PIK3R1, GNG7, TXNIP, IRS2, STS, EGR2, SOCS2, SOCS1, TGFBR2, RCAN1, NR4A3, STAT1, IRS1, ABCG1, ABCB4, GH1, PRKCQ, CD38, CDKN1A, EP300, BTG2, ADCY9, ADM, DUSP1, CCND2, TGFBR3, GNAS	4.26458	2.4559e-05	957	367	13528	1.88735	0.0794777	0.000997262	0.0447889
